# Supplementary material for: Chicken Embryonic-Stem Cells Are Permissive to Poxvirus Recombinant Vaccine Vectors
Source: Genes (Basel). 2019 Mar 20;10(3):237. doi: 10.3390/genes10030237 (PMC6471371; doi:10.3390/genes10030237)
Supplement: Supplementary file 1 [file genes-10-00237-s001.zip]

Archive with 11 entries (10 files):
- Suppl. material1.xlsx
- __MACOSX/
- __MACOSX/._Suppl. material1.xlsx
- Suppl material4.jpg
- __MACOSX/._Suppl material4.jpg
- Suppl. material2.xls
- __MACOSX/._Suppl. material2.xls
- Suppl. material3.docx
- __MACOSX/._Suppl. material3.docx
- Suppl.material5.jpg
- __MACOSX/._Suppl.material5.jpg
