# Supplementary material for: Chicken Embryonic-Stem Cells Are Permissive to Poxvirus Recombinant Vaccine Vectors
Source: Genes (Basel). 2019 Mar 20;10(3):237. doi: 10.3390/genes10030237 (PMC6471371; doi:10.3390/genes10030237)
Supplement: Supplementary file 1 [file genes-10-00237-s001.zip › Suppl. material1.xlsx]

## Sheet: IFN Vs Mock
Gene symbol	cESC IFN Vs cESC Mock Fold change	FDR p- value
ISG12(2)	3553.19	0
PLACL2	3482.28	0
IFIT5	3314.8	0
OAS*A	3055.01	0
CMPK2	1611.42	0
Lysozyme g	1330.81	0
IFI27L2	987.16	0
TLR3	904.699	0.00174203
MX	770.474	0
DHX58	593.598	4.23241e-13
ENSGALG00000026970	485.922	0
EPSTI1	467.54	0
GBP1	342.806	1.62218e-08
IFIH1	161.297	2.98053e-13
USP18	157.361	0
TAP2	147.462	0
TOR1BL	145.983	0.00479184
PARP14/PARP15	118.537	7.19141e-13
TMEM173	114.912	0.0111091
TAP1	94.5436	9.26217e-07
IFITM3	93.5079	0.000133855
ENSGALG00000005148	92.4934	1.30401e-05
CTSS	90.2658	0
PATL2	68.9549	0.000281411
ENSGALG00000019325	66.6994	1.28511e-12
CNP	57.889	0
ENSGALG00000001478	57.2454	8.68605e-10
IRF10	55.9883	1.23948e-07
ZNFX1	52.7584	4.98926e-13
PPM1J	51.4885	0.0133724
IRF1	49.8345	1.92256e-07
IFI35	42.8096	0
NMI	40.1996	0
DTX3L	39.3421	0.00369025
ENSGALG00000000819	38.6657	0.0508435
IFITM5	38.4685	0.00331016
TPN	38.4646	0
ENSGALG00000001398	32.7949	3.99467e-06
BFIV21	29.5986	0
ZC3HAV1	27.1009	0
RNF213	25.9161	0.000281411
CAMKK2	25.6153	0.000672806
STOML1	24.6021	0
BF1	23.7317	0
EIF2AK2	20.3756	0
ETV7	19.4738	0.00147167
B2M	19.0603	0
TGM2	18.5035	0.00113366
UBE2L6	17.6961	0
SS	15.7819	0.0198713
PHF11	14.2141	5.94153e-11
ENSGALG00000026422	13.5529	0.00277516
PARP9	13.275	0.000278774
MOV10	12.4914	0
IRF-3	12.0459	1.21427e-09
FAM3B	11.6328	0.00239502
C1orf168	11.1037	0.00018998
TRANK1	9.92162	0.000281462
NT5C3B	9.57412	0
ERAP1	9.42094	1.4596e-05
RP9	8.25352	0.000825341
SOCS1	7.68331	0
SERINC2	6.58941	4.29769e-05
EIF4E3	6.56417	0.00416803
TRAFD1	6.51325	0.00164278
B3GNT7	6.4774	2.08324e-11
STAT1	6.4174	3.37696e-08
GHDC	5.7723	0.0476873
SNX10	5.67798	1.44464e-08
COMMD8	5.52154	0.000943119
CASP7	5.4864	0.0385071
DMB2	5.12459	0.00153845
IKBKE	4.96473	0.00339494
GRTP1	4.67884	0
CCDC28B	4.67329	0.0024307
C17orf59	4.30399	0.000996086
IRF8	3.91428	0.0117879
NBN	3.79905	0.0124317
PIGA	3.63418	0.0074127
FBLIM1	3.62353	4.58657e-05
CFD	3.56532	2.60714e-07
GIMAP8	3.49541	5.35883e-06
LIPA	3.36824	0.000211649
LY6E	3.34392	0
F8A2	3.31677	0.0456309
STARD5	3.29256	0.000621038
ENSGALG00000023818	3.23574	0
GKAP1	3.18508	0.0323416
CASP1	3.17801	0.0288347
CDC26	3.02632	0.0016858
TCF3	-3.00069	0.0127654
CAPZA1	-3.00806	3.3622e-06
XPO1_1	-3.00922	4.06625e-06
RBM39	-3.00977	0.0284211
UBAP2L	-3.0118	0.00109994
CLASP2	-3.02205	0.00876465
Rab27a	-3.02638	0.0127654
DSP	-3.02967	0
MYH10	-3.03476	0.0265122
ADD1	-3.04731	0.000137752
GAB1	-3.05767	0.00029344
SURF4	-3.06109	0.000103154
PDE7A	-3.06644	0.00882511
FUBP3	-3.06778	9.50908e-05
COL4A6	-3.0719	1.2483e-05
HMGCR	-3.07197	3.24282e-06
GYLTL1B	-3.07319	0.00665765
SBDS	-3.08949	0.0131243
RNF223	-3.09609	0.00522373
DDX17	-3.09759	0.000665189
PXDN	-3.10434	0.000534375
MTMR1	-3.10542	0.0275763
fn1	-3.10804	7.89853e-12
AP3M1	-3.11729	5.14446e-05
ATP8	-3.11738	0
ARID3A	-3.11743	5.18215e-06
STAU1	-3.14	0.000649636
LDB1	-3.1411	0.000938114
PPP1CB	-3.14156	0
PAWR	-3.14178	0.0185136
NCKAP1	-3.15657	3.17643e-07
ADAM17	-3.16818	0.0183627
MARK3	-3.17951	0.0303369
SP3	-3.18292	0.0202553
KCTD10	-3.1846	0.0386653
RNMT	-3.20048	0.00989287
FGFR3	-3.20143	0.00625428
FAM122B	-3.21487	0.00413856
ATP1B1	-3.22074	0
CLUH	-3.22208	0.00217996
CC2D1B	-3.2224	0.0258294
ZOV3	-3.22464	5.38924e-06
ZDHHC3	-3.2266	0.00464632
SAPCD2	-3.22704	0.021502
DYNC1I2	-3.22853	0.000770414
MKI67	-3.23119	0.0058368
HMGCS1	-3.23801	3.36332e-07
CTNND1	-3.2411	3.37649e-14
REPS1	-3.24433	0.0111479
FBXO11	-3.24574	0.0157202
RPRD2	-3.25327	0.010168
SH3GL1	-3.25531	0.00189694
PDS5A	-3.26948	0.00193985
NNT	-3.2729	0.00339494
ABCD3	-3.27783	0.0369497
UPK1B	-3.28344	1.14002e-14
RAP2C	-3.28617	0.00338731
TEF	-3.28756	0.0289762
AXIN2	-3.33644	0.00456166
RNF44	-3.34099	0.0187833
NUDT4	-3.34451	1.30917e-06
INSIG1	-3.34587	5.02372e-07
EFNB2	-3.3539	0.0271839
CSNK1A1	-3.35963	0
EP300	-3.36347	0.0372602
NPTN	-3.36596	0.000224583
KIF20A	-3.36742	0.00986938
GOLGA2	-3.37495	0.0397814
CHAMP1	-3.37801	0.00223332
ARF1	-3.39343	2.47598e-10
TLN2	-3.39577	0.0423615
Segment_1	-3.39737	0.0100782
KPNA4	-3.40387	2.33718e-07
CTTN	-3.40459	3.33393e-06
CCDC6	-3.40579	0.0219936
C16orf62	-3.41229	0.0109466
FOXP4	-3.41612	0.0191604
ENSGALG00000027352	-3.41834	0
MKNK2	-3.4225	0.039202
DDX24	-3.42543	0.0151511
DDX46	-3.42787	0.00378859
USP33	-3.43853	0.0157643
SCAF11	-3.44087	0.000821997
NIPAL3	-3.44728	0.0483274
RNF149	-3.45079	0.039852
KIF5B	-3.45889	0.00145672
RAB3IL1	-3.46082	0.0105756
LAMC2	-3.47233	0.0397814
WEE1	-3.47763	1.60338e-07
LRRC1	-3.48654	0.0205364
PEX14	-3.48661	0.0338208
NFE2L1	-3.49516	9.31889e-05
ARID3B	-3.51077	0.000933205
DUSP1	-3.51143	0.00100692
TMEM184A	-3.51172	0.0224208
HIRA	-3.52695	0.0134569
FUBP1	-3.54994	1.75337e-05
FOS	-3.57849	0
CCNF	-3.59674	0.0488931
ABI1	-3.59935	0.000603814
APELA-201	-3.60517	0.02578
KREMEN1	-3.60544	2.574e-06
ACOT9	-3.60685	0.00244774
PRPF39	-3.63857	0.000621038
PPP2R2D	-3.65133	0.0313264
TTK	-3.65273	0.00903544
MAN1B1	-3.66481	0.0278272
BUB1B	-3.66628	0.000723395
CASC4	-3.66678	0.0351465
SERINC3	-3.67791	0.00176436
FAF1	-3.67836	0.0320085
MYH9	-3.68782	0
WAC	-3.68905	0.000398397
UTRN	-3.69227	0.0040156
CDV3	-3.6948	8.24953e-06
ACVR2A	-3.69621	0.00124281
PPP4R1	-3.70097	0.0166859
UGP2	-3.70186	0.000835946
GRB2	-3.70288	1.93399e-07
EIF4G3	-3.70874	0.00894789
YWHAG	-3.71249	2.672e-06
DUSP8	-3.71527	0.043012
FMNL2	-3.71707	0.0350146
ENTPD3	-3.71964	0.00168742
PKP4	-3.72485	0.00128557
ALKBH5	-3.72578	0.0105265
GCLC	-3.73258	0.000616843
DLGAP5	-3.73803	0.000194568
AAGAB	-3.74147	0.0278272
FEM1B	-3.77318	0.0288697
MARCH7	-3.77763	0.0131243
VANGL2	-3.77878	0.0220936
MAPK14	-3.78577	0.00724174
AKT1	-3.78729	0.00306292
PPL	-3.78814	8.96853e-07
CAST	-3.79366	0.00198904
NOTCH2	-3.80519	0.000766527
SLC38A10	-3.80959	6.05569e-07
VLDL	-3.82886	1.8615e-07
ENSGALG00000004827	-3.83517	0.0195516
SPTBN1	-3.83686	5.4583e-07
C16orf72	-3.84022	0.00036493
PRKAR2A	-3.84508	4.4097e-08
OSTF1	-3.85273	4.50446e-05
SPON1	-3.85315	1.28113e-06
SLC16A3	-3.85442	0.0124317
CD164	-3.85506	2.54701e-05
CELSR1	-3.858	0.0373458
LEMD2	-3.86363	0.00579122
CECR2	-3.8724	0.0412497
KIF11	-3.88132	0.00657864
RBBP5	-3.88507	0.0219736
LBR	-3.88744	9.78684e-09
CNOT1	-3.88911	1.14281e-06
COL4A1	-3.8965	3.31851e-05
ETS2	-3.90153	0.000332919
CSDE1	-3.90994	0
AFTPH	-3.91173	0.00585886
ENSGALG00000011796	-3.9127	0.00157847
STAU2	-3.91702	0.00539216
KCTD5	-3.92698	0.0376639
SCAMP4	-3.94804	0.0323444
ANKRD11	-3.95191	0.0426222
NBR1	-3.96111	0.00763993
PLXNA1	-3.97439	0.00876465
ZFC3H1	-3.9758	0.0303369
TUBGCP3	-3.98115	0.0118711
PDCD6IP	-3.98911	0
avenaII	-3.99198	0.00352623
PFN2	-3.99316	9.53242e-12
RPS6KB1	-4.01412	0.00424392
ATP2C1	-4.03015	0.00184648
STK25	-4.03619	3.05515e-06
laminin	-4.0432	8.78318e-06
FAM83D	-4.06524	0.0325571
SOCS3	-4.07903	0.0323444
SLC2A1	-4.14204	0
SLC6A14	-4.16006	1.02993e-12
CKAP5	-4.18814	0.00369025
c-src	-4.19009	0.0016858
CHFR	-4.19266	0.0202553
ZFAND3	-4.21282	0.00041607
PRPF4B	-4.22686	0.00184767
WDTC1	-4.22837	0.000281411
CAMLG	-4.23221	0.0275729
NUP160	-4.23732	0.00560673
MIB1	-4.25257	0.0163895
ENSGALG00000008404	-4.25862	0.041731
CRK	-4.28083	0.0015436
CALD1	-4.28712	0
TCF20	-4.28734	0.0144772
CAPRIN1	-4.30102	0
ATP11B	-4.32778	0.00122103
FUT8	-4.32806	0.0502571
GLYR1	-4.38646	8.43017e-05
RAB3GAP1	-4.39575	0.00199306
SUPT6H	-4.40413	0.000633201
PACSIN2	-4.40889	0.00625428
PLIN2	-4.40941	0.00113366
RAB8B	-4.40941	0.00720041
BROX	-4.42105	0.0493088
LLGL2	-4.42793	0.00139138
USP8	-4.43898	0.000415935
FOXO3	-4.44429	0.00157847
ENSGALG00000007703	-4.45322	0.0432515
WAPAL	-4.46185	0.000273916
STXBP1	-4.49082	0.00393816
YTHDF1	-4.49306	0.000100664
MAP4K4	-4.51239	0.000163764
HECTD1	-4.52716	0.00944716
SNAP23	-4.5467	8.32935e-05
HIAT1	-4.58287	0.000401781
PGP	-4.66503	0.00423505
TMEM41B	-4.67545	4.82112e-08
PTPLAD1	-4.68019	0.000384573
MDM2	-4.68782	3.32595e-10
FAM60A	-4.69426	0.000356808
SUZ12	-4.69636	0.0397814
ATXN1L	-4.69636	0.0397218
RABL6	-4.72139	0.00109958
ETV3	-4.74952	0.000325535
YTHDF3	-4.76083	0.00319845
PIK3R2	-4.76472	0.0138111
CSNK1E	-4.7679	4.51201e-05
CTDSPL	-4.77007	0.0015778
ADCK3	-4.80214	1.84511e-06
MYO9B	-4.80351	0.0246798
SEC14L1	-4.82866	0.0153307
IQGAP1	-4.8371	2.1419e-05
OSBPL2	-4.84211	2.86764e-05
KSR1	-4.8526	0.0125796
SCD	-4.85811	0
GATA2	-4.87131	0
ABCA2	-4.88281	0.0391979
UBE2O	-4.88299	0.0181525
EIF4H	-4.8847	0
TJP1	-4.90105	5.67333e-05
TMTC3	-4.9025	0.0481226
SMIM14	-4.93569	0.0237637
ENSGALG00000027172	-4.93606	0
BACE1	-4.97857	0.0339846
CMTM4	-4.98346	0.0266097
ALG12	-5.05844	0.00501087
MGEA5	-5.06134	0.0040899
ARL8B	-5.06909	1.90052e-06
LYSMD4	-5.06909	0.00924193
RDX	-5.07433	0.000990657
SNRK	-5.08901	0.0014277
PYURF	-5.09021	6.20623e-06
SETD7	-5.10273	0.00803157
KDM3A	-5.12098	3.29213e-06
DIDO1	-5.12541	0.02712
PCNX	-5.13291	0.0302763
PAFAH1B2	-5.14798	1.81344e-08
TMEM131	-5.15773	0.0155002
CYYR1	-5.16125	0.000737659
ARHGEF18	-5.16182	0.0144806
EDEM1	-5.17519	0.00197109
DDX6	-5.18587	0.00446606
CNNM2	-5.19442	0.0231943
PRKAR1A	-5.20143	0
LAMA5	-5.20269	2.0184e-05
PHF20	-5.25426	0.0121939
PFKFB4	-5.2707	0.0125477
NCOA6	-5.27095	0.0406687
CLIC6	-5.30253	0.00120461
BMP2K	-5.37917	0.000312378
MTHFD1L	-5.38157	0.0439026
SGMS2	-5.38345	0.00703524
BRI3BP	-5.39094	0.000244796
COL4A2	-5.39487	1.05647e-08
COBLL1	-5.41679	9.32381e-06
ENSGALG00000026897	-5.45708	0
UNC5B	-5.46964	0.000311074
ROCK1	-5.4839	0.0102945
MFHAS1	-5.50508	0.00657864
DLG1	-5.51844	0.0015778
RAPH1	-5.51959	0.00792464
PSME4	-5.53028	0.0426222
DPH7	-5.53798	0.00430754
DCBLD1	-5.5724	0.0462739
SACM1L	-5.58958	0.00092254
ARID1B	-5.60307	0.0288484
ENSGALG00000009272	-5.61415	0.0313233
STXBP6	-5.61611	0.00877077
DIRC2	-5.62097	2.63536e-05
PARD6G	-5.63323	0.00272619
LAMB3	-5.64369	0.00126249
RHPN1	-5.69106	0.0177852
VEZF1	-5.6946	0.000821997
SBF1	-5.76412	0.000383668
ENSGALG00000009534	-5.78337	0.0353886
C11H16ORF70	-5.83423	0.0466414
SHROOM3	-5.87297	0.000443872
GOLM1	-5.9223	0.00605342
STK38	-5.93405	0.0381331
BBOX1	-5.93454	0.017743
ENSGALG00000001302	-5.93752	1.93088e-09
TOP2A	-5.95323	5.74885e-10
ENSGALG00000026696	-5.95985	0.0489508
MYCBP2	-5.96645	0.0467183
GMFB	-5.9734	0.000470773
THOC2	-5.99706	0.00426143
ARHGEF12	-6.00091	0.00294804
WNK1	-6.00271	0.0164422
PVRL1	-6.01458	9.76215e-09
MLLT4	-6.02317	0.00835856
RUFY3	-6.04626	0.0351519
MYO1E	-6.05729	7.98149e-07
ATP6V1A	-6.06957	0.000257963
SEC16A	-6.07197	0.046088
WHSC1L1	-6.10017	0.0503869
PPTC7	-6.11107	0.0127448
PDK1	-6.11834	0.00124213
SOS2	-6.16319	0.0374595
KIAA1217	-6.18161	0.0148968
ITGA6	-6.19043	0.0155002
PPP1R9B	-6.21833	0.00146598
ENSGALG00000009702	-6.23403	9.34957e-07
NHLRC3	-6.2442	0.0135677
CCND2	-6.26966	9.32381e-06
SLC12A2	-6.2868	0.0139228
LRRC8A	-6.2915	0.0230739
ADNP	-6.30572	1.1568e-06
CTSD	-6.31205	0
JAK1	-6.32505	0.000249829
UBE4B	-6.33636	0.00389568
LNX2	-6.33636	0.0116265
GAREM	-6.37419	0.0171153
GRPEL2	-6.39729	0.00691659
SEPN1	-6.40053	0.0332149
PHF3	-6.40958	0.00270694
DSC1	-6.41525	8.90907e-09
SLC39A6	-6.42974	0.0265122
EDEM3	-6.43564	0.0175381
PRICKLE1	-6.44865	0.000423937
REEP3	-6.46682	0.00267059
SLC43A2	-6.49814	0.000719685
PSEN1	-6.50374	0.049985
TEX2	-6.50806	0.0203234
BIN1	-6.51488	2.14413e-06
FHDC1	-6.52317	0.00217574
RBM47	-6.52693	0.0010987
SLK	-6.53706	0.0116904
ACACA	-6.55574	0.00100268
ARFGEF1	-6.5943	0.00370927
FEM1A	-6.62085	0.00119233
SPECC1L	-6.62582	0.000305294
IDE	-6.63165	0.00796189
GDPD1	-6.64115	0.0077294
PARD3	-6.68719	0.0319842
RBM33	-6.72038	0.0337267
ZBED4	-6.77005	0.00894789
VPS37B	-6.79966	0.0037219
TDRP	-6.80189	0.000756737
GJA1	-6.80325	0.0104351
CHSY1	-6.80706	1.54619e-05
PUM1	-6.87913	1.36e-06
GNA12	-6.9038	0.0329068
MYO10	-6.92489	0.0105756
MAPK1	-6.9636	0.000128025
EPB41L2	-6.97276	0.0350146
GBF1	-6.97802	0.00359941
ND4L	-6.99793	0
CHD7	-7.01088	0.0402875
ANKLE2	-7.02329	0.0320085
GOLIM4	-7.066	0.0132473
ATF2	-7.07818	0.0117633
HID1	-7.08302	0.000277961
NEK9	-7.08693	0.000548409
KIAA2013	-7.12684	0.00460326
EML4	-7.25975	0.00543631
SLC5A8	-7.26786	5.54982e-06
DSE	-7.28948	0.000128674
GPCPD1	-7.31	0.00014434
ECT2	-7.32202	0.00973134
LAMP2	-7.32587	0.0108663
SEC61A1	-7.32975	7.54427e-07
IPO8	-7.33264	0.00317347
SCRIB	-7.33684	0.0200204
SRPK1	-7.35186	0.00154571
JADE3	-7.37922	1.41551e-05
TSC1	-7.44322	0.0266097
FOXO4	-7.47476	0.0161167
RHOG_2	-7.47691	0.00900504
LARP1	-7.49965	5.16605e-09
ATP2B4	-7.51034	1.97871e-08
FAR1	-7.51045	0.00663282
TRPV5	-7.53122	0.00369025
SEMA3A	-7.53974	0.0476835
DIAPH1	-7.55344	0.0155002
UBA5	-7.57416	0.0215521
ASPH	-7.58215	0.000374602
ENTPD1	-7.58383	0.0151982
NUDCD1	-7.60363	0.00962019
KBTBD8	-7.63933	0.0173856
PITPNA	-7.64386	0.000366038
SETD5	-7.65022	0.0383666
ETNK1	-7.65589	3.3371e-10
AIM1	-7.66652	0.000157037
PDXK	-7.66862	0.0179225
ATXN3	-7.67276	0.00891847
ANKFY1	-7.71678	0.0324921
OXCT1	-7.71884	0.0118868
IPMK	-7.75272	1.61582e-07
DYNC1LI2	-7.7815	0.00944716
RREB1	-7.82125	0.0190833
BMF	-7.82541	0.00582785
KLHL24	-7.82993	0.0369646
HOOK1	-7.86636	0.0476835
YES1	-7.86832	5.9273e-06
FLNB	-7.89473	1.6141e-09
TRAPPC10	-7.89737	0.00986938
FSTL1	-7.91634	2.89244e-10
TMEM184B	-7.95638	0.000175926
DAAM1	-7.95879	0.00228901
PDCL	-7.97454	0.00819162
ERRFI1	-8.01687	0.0160664
STAM2	-8.02606	0.00947244
GGH	-8.03403	0.00434281
L3MBTL3	-8.0677	0.00119928
PTPRF	-8.07284	8.23426e-07
ANKRD17	-8.08449	0.0103456
PIAS1	-8.10323	0.00112183
IQCE	-8.13166	0.0486612
DOCK9	-8.17805	0.0157643
STK35	-8.19306	0.0163011
KIDINS220	-8.29341	0.0040156
PAK2	-8.34832	0.000511767
KMT2E	-8.38273	0.00407939
HN1L	-8.49946	0.000469646
ERN1	-8.53469	0.0130248
SEL1L	-8.53565	3.88982e-09
SMG7	-8.56265	0.0153016
EXT2	-8.59402	0.00310737
MKL1	-8.6146	0.0225909
GNPTAB	-8.63394	0.00685026
ITSN1	-8.6804	0.0349741
CRAT	-8.69349	0.0335282
WWC2	-8.72261	0.0288697
TMOD3	-8.72823	3.43575e-06
TPR	-8.7519	0.000139243
ZC3H7B	-8.8152	0.0492542
EEF2K	-8.84315	0.000205023
CA5B	-8.84906	1.00213e-06
STRN	-8.85998	0.00241048
WASF2	-8.94545	4.2051e-05
UACA	-8.98532	1.14002e-14
MSN	-9.0934	1.57221e-05
ENSGALG00000010072	-9.11732	0.0255515
NR6A1	-9.13797	8.45292e-08
FADD	-9.16335	9.33988e-05
NHSL1	-9.16933	0.000172219
LAMC1	-9.17341	1.77198e-07
MAP7D2	-9.19348	0.0251843
Pcdh19	-9.24181	0.0288697
FECH	-9.25639	4.4735e-14
IGSF3	-9.26198	8.87244e-06
DICER1	-9.31485	0.0258398
ICK	-9.32149	0.0450836
ADAM10	-9.33602	0.00019106
DSG2	-9.37214	0
RBBP6	-9.43899	0.0135677
NID1	-9.53258	0.0105796
KIF1B	-9.54237	0.0211254
IGF2R	-9.5436	0.00266564
KAT6A	-9.55701	0.037792
CDK17	-9.60459	0.00626249
MBTD1	-9.62188	0.0399117
ARHGEF26	-9.66065	1.84137e-05
TNFRSF19	-9.67454	0.00659372
TAB3	-9.72025	0.00144194
TPCN2	-9.74318	0.00663282
EGR1	-9.75356	7.91575e-09
SYNGR1	-9.79496	0.000221407
MFN2	-9.84321	0.000306654
CPEB4	-9.85153	0.0145604
POLR3A	-9.85966	0.0399117
FGD6	-9.8825	0.0212249
PPM1H	-9.90776	0.000633297
ENSGALG00000021838	-9.97977	6.19948e-05
MBSP	-10.0096	0.0392902
PINCH2	-10.0264	0.000556554
SLC16A6	-10.0326	2.45645e-11
NF1	-10.15	0.0172264
MDM4	-10.279	0.0034993
TMEM255A	-10.3035	0.0204951
VCL	-10.5137	1.17667e-05
KDM5A	-10.5802	0.0123906
ARHGAP5	-10.6679	0.000573423
PTPN1	-10.6844	0.00675074
BICD2	-10.6898	0.0022451
ENSGALG00000023023	-10.802	0.0474411
MTMR10	-10.8435	0.000407591
TFRC	-11.0211	7.62855e-10
INADL	-11.051	0.00844453
EPB41	-11.0559	0.00894789
MTPN	-11.208	6.53002e-11
RNF170	-11.2646	0.0250408
SEC31B	-11.2812	0.0144225
SLC44A1	-11.317	0.0161167
PTPRS	-11.5716	0.00551991
YAP1	-11.5865	7.77938e-14
TIAM1	-11.6175	7.88343e-05
NRP2	-11.9797	0.00687805
ESYT2	-12.2091	2.84914e-06
USP24	-12.2407	0.00675974
EPAS1	-12.2512	0
PKN2	-12.3436	0.00316855
SLC26A9	-12.3681	0
ENSGALG00000007575	-12.4711	0.0449413
ISM2	-12.5982	0.00630622
IRS4	-12.6429	0.00313543
SECISBP2L	-12.6618	0.000719739
FAM109B	-12.6727	0.0047396
TAOK1	-12.9298	0.00899045
ELMOD2	-13.189	0.000652674
ITGAV	-13.2022	2.58135e-05
SFT2D2	-13.3064	0.000762951
SMURF1	-13.3501	0.00439515
DIO1_1	-13.4421	1.83694e-09
GATA4	-13.5944	0.00560673
ANKIB1	-13.7009	0.032549
ATP13A3	-13.7288	0.00703683
ATRX	-13.8539	0.0405183
GNB4	-14.1934	1.49227e-06
FOSL2	-14.4228	0.00212773
SNX13	-14.4296	0.0323075
GRHL2	-14.4831	4.44795e-09
LMNB2	-14.5397	3.51536e-08
RAB11FIP2	-14.9221	0.0025569
CEP170B	-15.1334	0.00446606
C5orf24	-15.2073	3.54406e-05
RNF182	-15.3481	0.0394502
ASAP2	-15.4142	6.84251e-05
DGCR8	-15.4146	0.0019785
KIAA0195	-15.5065	0.00969479
PLAGL2	-15.5379	0.0145151
AGO1	-15.8831	0.0496438
ABCC5	-15.9465	0.00917326
MBOAT2	-15.9676	0.0110556
TBC1D14	-16.1125	5.23116e-08
BACH1	-16.1236	0.000652674
UBR1	-16.3092	0.00128557
DCBLD2	-16.3128	0.00170176
LONRF2	-16.751	0.00796519
DYRK1A	-16.7818	0.0118049
ZBTB33	-16.817	0.00309161
RC3H2	-17.0255	0.0320085
RPS6KA3	-17.857	0.000740444
PRRC2B	-18.1193	0.0015041
ATP11A	-18.2257	0.0355615
SLC37A1	-18.305	0.0025296
NAPG	-18.5422	0.0300845
CCDC50	-18.5495	1.78681e-05
BMPR-II	-18.5585	0.0212249
SLC34A2	-18.9186	2.63079e-06
CECR5	-19.8291	0.00512491
RNF169	-20.1355	0.0232113
TEAD1	-20.7171	0.0111128
SUSD6	-20.7774	0.00173396
ATP11C	-20.9042	5.1485e-07
LARP4B	-21.2151	0.00774673
LRIG1	-22.1568	0.0221676
REST	-22.8404	9.22998e-08
NFAT5	-23.2736	0.0042105
LMTK2	-23.2937	0.0230739
QKI	-23.5237	1.55601e-07
HMGI-C	-24.0782	0.0384405
HIPK1	-25.4706	1.9203e-05
SPOPL	-27.3926	0.00273677
NFATC3	-27.5179	0.00369964
RCOR1	-30.2033	0.000186949
AHNAK2	-34.2714	0.0175116
PANK3	-37.2178	2.05371e-07
N4BP2	-57.4745	0.0360082
STK38L	-71.2207	0.007435

## Sheet: CNPV Vs Mock
Gene symbol	cESC CNPV Vs cESC Mock Fold change	FDR p- value
ADAM19	25.1793	0.0313026
Dkk-1	13.5162	0.00876978
ZFAND2A	12.1516	0
BANK1	12.117	0.0461901
RASA3	10.6028	0.0578319
CCL1	8.4079	0.0361937
Sox11	7.946	0.00746492
ROBO1	7.30475	0.00034024
GFPT2	6.75842	0.00550744
5_8S_rRNA_1	6.29721	0
MSI1	6.28822	0.0156402
ENSGALG00000013033	6.1123	0
ILDR2	5.63551	0.0151589
ITGAV	4.81074	3.02857e-09
ATP2B1	4.80004	7.79807e-10
MAPRE2	3.81422	0.000245496
HHEX	3.67254	0.0247392
KIF26A	3.39496	0.00452863
ENSGALG00000023818	3.39344	0.000111884
KCNK5	3.38913	0.0168648
Lpin1	3.37558	0.000397241
RAP1B	3.34122	0
CTSL2	3.32445	0
MAPK11	3.30804	0.00033777
LAMC2	3.3065	0.0043721
SERPINE2	3.2057	0.0288404
RAB24	3.20261	0.000164929
NET1	3.14479	0
ALCAM	3.10245	0.00146865
PTHrP	3.10088	0.00132237
NUAK2	3.0815	0.00116875
ENSGALG00000025879	3.01614	2.86833e-08
LGALS3	2.99838	0
DNMT3A	2.98085	7.74025e-10
ENSGALG00000022964	2.94118	0.0111358
BID	2.87882	9.52313e-05
JAM3	2.84949	0.000499232
FLNB	2.8481	2.15438e-06
ID2	2.71198	0
vimentin	2.68281	3.02947e-05
hsp70	2.66512	0
ENSGALG00000026897	2.65746	0
Worthington_3	2.63334	0.0149947
TNFRSF21	2.62716	0.00851258
FGFBP1	2.5535	1.69437e-09
DACT2	2.52619	1.08624e-06
CYP26B1	2.44609	0.0249762
PTRF	2.44404	5.40928e-12
CTDSPL	2.43758	0.0235458
ENSGALG00000027172	2.42935	0
NPTN	2.4139	2.3289e-05
ITGB3	2.41144	0.00566406
DBN1	2.36218	0.00629231
ANXA1	2.35341	6.36113e-07
C14orf79	2.3356	0.00393485
CYP51A1	2.29925	5.1127e-08
DPYSL3	2.2876	5.39934e-06
FDFT1	2.25236	5.7485e-06
VDAC1	2.23955	3.49731e-05
ENSGALG00000026592	2.20425	0
GATA6	2.20344	0.00033777
CHSY1	2.19094	0.032909
UBE2V2	2.13507	0.00213585
GNAI1	2.10637	0.000270179
NDFIP2	2.08605	0.0504622
HMGCS1	2.06476	0.00937095
MSMO1	2.02986	6.91839e-06
PLCD1	2.0009	0.00213585
VILL	1.9751	1.42317e-08
RALB	1.9491	0.0104276
FSCN1	1.93335	0.00200721
NMRAL1	1.92728	0.0126184
TIMP2	1.92483	0.0461119
AHSA2	1.90468	0.0284956
VOPP1	1.89973	0.053507
PPAP2A	1.89654	0
LPCAT3	1.89375	0.0232678
PPP3CA	1.86045	0.0542969
FDPS	1.85623	0.00162971
M6PR	1.82284	0.0296828
VMP1	1.7896	0.0107167
JUN	1.77427	9.78431e-06
WLS	1.7642	1.07021e-06
EPCAM	1.75504	0
ENSGALG00000006723	1.75106	0.0236388
SLC2A3	1.74674	0
CD99	1.68843	5.41301e-05
MYH9	1.67451	0.000668759
UCH-L1	1.66702	0.00014978
SREBF2	1.66531	0.00205105
SFN	1.64307	0.0179968
ITGB5	1.61362	0.000209819
S100A11	1.59748	0
ACTR2	1.58307	0.00453519
ENSGALG00000024136	1.57551	0.000163492
DSP	1.5454	6.94509e-05
ACTB	1.53556	0
EIF5	1.52186	3.38422e-06
CHCHD2	-1.51016	4.78399e-10
GOT2	-1.51456	0.00650233
COX5A	-1.53874	0.000675964
UQCRH	-1.54143	1.45759e-05
UQCR10	-1.56324	0.000362875
SLC31A1	-1.56611	0.0366405
ELOVL5	-1.5684	3.38993e-06
RGN	-1.57665	0
ENSGALG00000016007	-1.58488	3.47745e-07
HSPD1	-1.58525	0.000905121
PHB	-1.60524	0.0137496
PDZK1IP1	-1.61468	0.00168382
NDUFB1	-1.62227	0.00602737
CTSB	-1.64177	1.40028e-09
CTSA	-1.644	0.0183127
PDHA1	-1.64694	0.0319583
DAG1	-1.66105	0.0379199
FABP3	-1.70554	1.092e-07
HSPE1	-1.7115	1.84926e-06
AP1S3	-1.71319	0.0139435
LAMB1	-1.73406	0.00739571
LDHB	-1.73749	0.00440091
MDH2	-1.7509	0.00150657
NPDC1	-1.77065	0.0224029
GATA2	-1.7727	9.37426e-05
EPHX2	-1.77932	0.0110145
MDM2	-1.78387	0.00644152
YWHAH	-1.78508	0.00254748
EPAS1	-1.8295	0.0284925
ENSGALG00000008061	-1.82981	0.00309936
NANOG	-1.83759	7.03278e-12
COX7A2	-1.85289	0.000681569
ENPP3	-1.85549	5.59561e-05
ENSGALG00000000584	-1.85728	0.0179968
HSPA9	-1.86337	0.000113058
WEE1	-1.89151	0.00743516
GOT1	-1.89894	0.0274093
FAK	-1.90105	0.0255391
VLDL	-1.90175	0.0212931
RRP9	-1.91197	0.0218174
ACO2	-1.9256	0.021618
SAT1	-1.93555	4.47127e-10
ENSGALG00000013067	-1.93715	0.0124678
NDUFS7	-1.93979	0.0112957
TMEM37	-1.94194	0.00327381
MDH1	-2.01847	1.06201e-06
Protein_1	-2.04114	2.026e-07
ENSGALG00000028221	-2.13338	4.63212e-05
ENSGALG00000001330	-2.16821	0
VGLL1	-2.1784	0.019293
IGFBP2	-2.18091	4.97933e-06
SOD2	-2.18505	0.00146865
MSX1	-2.19288	0
AKR1D1	-2.19965	0
UQCR11	-2.23657	3.13128e-06
CHCHD10	-2.24489	0.002183
CTSD	-2.25871	8.03196e-14
FECH	-2.32241	0.00153611
SLC12A4	-2.3285	0.0238674
NDUFA5	-2.33808	0.034252
ZOV3	-2.36134	0.00386486
CD9	-2.37132	0.0139999
KLF5	-2.40948	1.35774e-07
TMEM248	-2.41332	0.00121487
GALNT3	-2.45724	0.0334056
ENSGALG00000001885	-2.47819	1.36858e-11
ATP1A1	-2.52021	0
MT4	-2.54206	0
ENSGALG00000019284	-2.57812	0
COL4A1	-2.62953	0.00827878
ENSGALG00000021238	-2.69541	0.0502195
PQLC2L	-2.71701	0.00100385
POUV	-2.78615	0
ENSGALG00000028957	-2.80674	7.2306e-05
COL4A2	-2.85605	4.59683e-05
TNC	-2.89226	0.00101426
PPIF	-2.99121	0.0513658
ENTPD3	-3.08558	0.00550744
ENSGALG00000009777	-3.10797	0.021618
SKAP2	-3.12213	0.000339245
TGFBI	-3.14038	0.0143477
SHMT1	-3.21187	0.0376854
SLC20A1	-3.23439	2.77446e-06
ATP1B1	-3.31759	0
ENSGALG00000012332	-3.33774	2.07078e-09
FZD10	-3.36081	0.030533
DIO1_1	-3.47975	7.31897e-05
GPC1	-3.60264	5.41301e-05
GRHL3	-3.67572	0.00257645
Segment_1	-3.74692	0.0392826
PHGDH	-3.80472	0.00100385
fn1	-3.81025	2.63175e-13
EMP2	-3.89661	0.00462746
ARHGAP18	-4.03381	0.0252486
CTSC	-4.08628	0
SLC2A1	-4.09821	0
GLUL	-4.15116	1.08624e-06
ASTN2	-4.27651	0.00937095
FAM195A	-4.33992	5.61259e-06
AIFM3	-4.37842	9.69835e-09
APELA-201	-4.3869	0.00181615
SLC5A8	-4.51496	4.77482e-05
FGFR3	-4.56512	0.00644152
Enpp2	-5.80649	0
SLC1A3	-6.6064	0.00143693
ENSGALG00000023126	-7.40645	0.00230149
ATP13A4	-7.72998	0.000306684
FRMD1	-8.04859	1.1274e-05
FIBIN	-8.84434	0
SLC26A9	-10.1715	1.53655e-13
ASCL2	-11.0341	0.010098
TMPRSS9	-11.2471	0
SLC12A3	-12.3169	0
ENSGALG00000006728	-15.4557	5.15e-05
WNT11	-16.8034	0.00650233
SLC26A4	-39.9208	1.68246e-05

## Sheet: FP9 Vs Mock
Gene symbol	cESC FP9 Vs cESC Mock Fold change	FDR p- value
GCNT2	293.871	0.00412474
WNT11	260.537	0.000396108
Enpp2	100.776	0
SLC26A4	96.7144	1.667e-06
FIBIN	65.9946	0
AIFM3	65.2174	0
ENSGALG00000023269	64.0377	0.00972258
ENSGALG00000006728	58.9441	1.35688e-06
SLC12A3	56.9667	0
ENTPD3	50.5602	1.76755e-09
SLC26A9	43.3702	0
SLC5A8	43.1126	1.126e-10
FRMD1	35.3581	1.48981e-08
DIO1_1	33.4144	1.16044e-12
CAB39L	31.0539	0.00286038
SORCS1	29.9587	0.0453606
C3orf58	29.1678	0.00124223
FZD10	25.7586	3.11167e-06
TMPRSS9	25.1603	0
MYC	24.2477	6.88787e-09
ENSGALG00000008061	24.2042	0
VEPH1	21.5506	0.00560025
Segment_1	20.1261	3.37159e-05
RGS4	19.3753	0.0112949
HTR4	18.7351	0.0207049
CDCA7	17.5172	0.0357308
ENSGALG00000007728	16.7551	0.000365385
GJB3	16.6673	0.000948323
ENSGALG00000007526	16.3561	0.00357272
LPL	16.3551	4.76564e-05
APELA-201	16.2545	7.26205e-07
FGFR3	15.8601	1.11664e-05
SLC34A2	15.1877	6.96099e-07
RBBP8NL	14.4377	0.000483981
VLDL	14.3289	0
ASPHD2	13.8529	0.00372835
HAS2	13.5428	0.000864882
VAMP1	13.1584	0.0375952
ARHGAP18	12.9469	7.24539e-05
KCNJ16	12.8533	0.00927203
DEF6	12.5244	1.00225e-05
ENSGALG00000025772	12.4036	0.00268333
MLPH	12.2929	0.00189203
SLC31A1	11.9813	0
NID1	11.6328	0.015593
ENSGALG00000002771	11.404	0.0366959
SLC1A3	11.0481	4.44568e-05
RBM47	11.0303	0.000989791
SLC16A10	10.9895	8.6031e-05
CTSC	10.8975	0
L3MBTL3	10.2277	0.000975263
MSX1	9.8397	0
UNG	9.80901	0.0155479
ASCL2	9.64951	0.00332932
TNFRSF19	9.58901	0.0186473
GLUL	9.40236	1.73283e-11
SLC2A1	9.27517	0
fn1	9.17568	0
KIF15	9.0195	0.0459377
KIF11	8.95657	0.045762
CDT1	8.81614	0.000481822
CDXB	8.77228	0.0247043
ENSGALG00000003644	8.69253	0.034582
COL4A2	8.40192	1.2733e-12
GSTT1	8.34991	0.00750383
MCM3	8.22175	0.00199107
VGLL1	8.18015	8.40404e-10
PPP1R3B	8.17247	4.82718e-06
ITPR2	7.97292	0.00889277
ARHGEF17	7.94502	1.44359e-05
SKAP2	7.86183	3.49667e-09
PDE7A	7.83767	5.84233e-05
PRICKLE2	7.76639	0.00725996
SLC4A4	7.729	0.016957
WEE1	7.69856	0
C9H2ORF82	7.62514	1.4871e-05
CLYBL	7.58802	0.0509268
MCM2	7.58176	0.000950313
ENSGALG00000023126	7.5191	0.00051703
MKI67	7.49381	0.0328451
GRHL3	7.491	3.96244e-06
SYNPR	7.46186	0.0220826
ENSGALG00000000584	7.3076	1.1309e-13
ENPP3	7.12526	0
ENSGALG00000009777	7.08663	2.60538e-05
EMP2	7.04966	2.73949e-05
CYYR1	7.04612	0.000289677
FAK	6.98132	7.19946e-12
ATP11C	6.81747	5.69541e-06
WNT5A	6.76461	0.00319295
ENSGALG00000023936	6.72834	0.000180569
FECH	6.71906	2.70119e-11
KPNA2	6.71386	1.13847e-09
COL4A1	6.62527	2.12018e-07
TLN2	6.52775	0.0023023
TDRP	6.52761	0.00423339
PQLC2L	6.47034	4.75521e-09
MYBBP1A	6.39528	0.00260683
ENSGALG00000021238	6.38694	3.20311e-05
SMC2	6.25949	0.000983732
TMEM37	6.21772	0
HELLS	6.17408	0.0056224
ATP13A4	6.16182	0.000196694
LAMB1	6.15137	0
ATP1A1	6.06829	0
VAV3	5.96574	0.00480154
ENSGALG00000020972	5.95999	0.0110807
VENTX	5.92129	0.0147584
ENSGALG00000012332	5.90097	0
SNTA1	5.89183	0.0239993
PACSIN1	5.84267	0.000167148
SFRP2	5.84267	0.00318932
ENTPD1	5.81397	0.00647917
TBC1D14	5.803	9.071e-07
ENSGALG00000028957	5.80137	1.82908e-10
ENSGALG00000016823	5.79361	0.000138612
PPIF	5.735	0.000271247
ENSGALG00000010303	5.69694	0.00889042
TYMS	5.54534	0.0100395
GALNT11	5.47262	0.00931335
MTHFD1	5.4543	0.0433473
PRICKLE1	5.44572	0.00586108
FAM195A	5.42582	9.0706e-08
GAS2	5.41615	0.000606431
CKAP2	5.41336	0.00333461
RIF1	5.40343	0.0222147
AHNAK2	5.35058	0.0454744
FSTL1	5.34973	1.24128e-08
TTLL4	5.34007	0.0377938
NR6A1	5.31675	1.14508e-06
STEAP4	5.29627	0.000229793
SEPP1	5.26337	0.00417669
FAM117A	5.23064	0.00502275
ATP1B1	5.22258	0
GPC1	5.20961	1.50453e-07
KLHL13	5.16713	0.0096065
STYK1	5.14818	0.0161382
MCM5	5.13222	9.0694e-05
SYNGR1	5.09716	0.000484055
POLR1A	5.09014	0.0492949
HIC2	5.07898	0.00295979
TNC	5.0604	3.07054e-07
ZOV3	5.04357	2.30556e-08
GART	5.0323	0.0256589
TFRC	5.019	7.17798e-05
AXIN2	5.00971	0.0192651
PCNA	4.964	7.66109e-12
EPB41L5	4.92864	1.95889e-07
ESYT2	4.91093	0.000249696
SEMA3B	4.90953	9.26595e-06
ADAMTS9	4.84109	0.00647917
PPAT	4.78899	0.0149276
TMEM248	4.78249	6.67403e-09
NUF2	4.74603	0.0477387
CLIC6	4.72275	0.000417492
METRNL	4.72055	0.0112462
AURKA	4.71033	0.0107263
BUB1B	4.64532	0.0273584
PROM2	4.64489	0.0459377
ABCA2	4.58938	0.0412537
HTATIP2	4.58439	0.0291627
TOP2A	4.57677	0.000902901
ENSGALG00000027703	4.57412	0.0172351
POUV	4.54012	0
ST6GALNAC2	4.51465	0.000677615
PPM1H	4.49876	0.00279704
OSBPL1A	4.48649	0.0226906
ENSGALG00000016471	4.46917	0.00103484
ENSGALG00000016722	4.42476	0.00593442
GALNT3	4.42141	3.73923e-05
ENSGALG00000026433	4.41605	0.0417202
CTSD	4.38897	0
DCTD	4.36264	0.045977
PDZK1IP1	4.31245	0
TPX2	4.31153	0.0106039
GAB1	4.27498	4.86153e-05
PLK1	4.26357	6.73322e-06
CIRH1A	4.23701	0.00853837
PDCD4	4.22989	4.8221e-08
ENSGALG00000012021	4.21414	0.00375959
ENSGALG00000027059	4.2107	0.0247284
YEATS2	4.2027	0.00955475
DKC1	4.18486	2.25916e-09
BAIAP2	4.1791	2.41481e-05
C3H20ORF3	4.17376	0.0260455
KLF5	4.17014	0
ADA	4.15619	0.00232126
KREMEN1	4.14974	1.89378e-09
CDC20	4.12902	7.59965e-06
SEL1L	4.12369	8.65611e-06
GALNS	4.0605	0.0503581
RAB20	3.97991	0.00705665
CMTM4	3.97831	0.00955827
SLC20A1	3.97596	1.48016e-08
CCNB3	3.96841	0.0030303
RRP9	3.96796	2.14437e-08
MCM6	3.94994	0.0238119
BCKDHB	3.94969	0.00832334
PSIP1	3.9162	0.0023023
MDM2	3.91275	4.57204e-12
SLC28A3	3.9042	3.58984e-06
NANOG	3.88293	0
KIF13B	3.87392	0.0135306
NAT10	3.87264	0.0363888
ZNRF2	3.86697	0.00719931
RRM2	3.86412	1.43374e-05
NOP58	3.86014	2.56346e-06
NOLC1	3.79555	0.000278763
GAREM	3.78734	0.0392325
SEMA4G	3.7759	0.0186758
PANK1	3.76174	0.027654
POR	3.73644	0.0084331
ENSGALG00000001885	3.73638	0
UMPS	3.71685	0.000189982
AKR1D1	3.71105	0
ZNF774	3.69081	2.23255e-06
ENSGALG00000000307	3.66813	0.00352574
ENSGALG00000019284	3.64952	0
CAD	3.63722	0.000516563
TGFBI	3.62502	0.00127088
GGH	3.59995	0.0444048
LRPPRC	3.59897	2.03026e-05
DNMT3B	3.55874	5.11692e-07
AGRN	3.54591	0.00349937
PDK1	3.5389	0.0298251
RNF208	3.53295	0.0465681
ARHGEF9	3.52694	0.0460179
EPAS1	3.51316	5.13111e-08
MRPS6	3.5051	5.04254e-06
RCAN1	3.48186	4.63569e-05
IGFBP2	3.47245	4.28371e-13
ACSL1	3.46848	0.00764414
SCNN1B	3.46505	0.0029466
EPHX2	3.43168	6.94875e-10
NNT	3.42839	0.0111007
DDO	3.42502	2.83166e-06
HMGB2	3.42206	0.00235893
ARHGEF26	3.39417	0.0295198
TEX10	3.36306	0.0147593
SEMA6D	3.36118	0.00615963
CLUH	3.34388	0.00299769
ENSGALG00000007840	3.34217	0.0398634
ARID3C	3.33059	0.00202234
MDH1	3.30482	0
ENSGALG00000012641	3.29337	0.021923
WDR77	3.29288	0.00670204
TMEM150C	3.292	0.00057185
MRAS	3.28264	0.000135154
RRP12	3.27262	0.0143635
DIRC2	3.26196	0.00343903
TRPM7	3.24754	0.0432434
SCNN1A	3.2438	3.63919e-11
ETNK1	3.22574	1.74434e-06
BMF	3.2251	0.01076
SLC25A30	3.20645	2.28739e-10
TMEM41B	3.19068	0.000484382
TF	3.18716	0.035055
PHGDH	3.18512	0.00113145
AIFM2	3.17196	0.0229925
COL4A6	3.1647	2.00931e-05
SLC16A6	3.14906	6.17704e-05
TIMM8A	3.14372	0.00181674
GCLC	3.1426	0.00504093
MFGE8	3.12947	9.81871e-07
IGFBP7	3.12666	0.0150205
SALL4	3.12566	6.24512e-12
HSD17B4	3.12276	0.02526
DGCR2	3.11683	0.00193827
WBP1L	3.10889	9.401e-06
COTL1	3.09304	6.20972e-05
CCND2	3.08508	0.00367657
Ex-FABP	3.07495	4.25439e-06
ENSGALG00000027373	3.05438	0.0115499
ENSGALG00000004144	3.05141	0.000840923
ASTN2	3.04029	0.0182803
CHCHD10	3.03798	3.06752e-06
CD9	3.02017	0.000211691
SMPD1	3.0184	2.50909e-05
DECR2	2.9999	0.0169361
TNRC18	2.9983	0.00108719
ABCB10	2.98806	0.0408343
CTSB	2.97343	0
PLS3	2.96202	9.64638e-05
UNC5B	2.94043	0.0183502
SLC19A1	2.91864	8.2638e-06
ENSGALG00000028221	2.90597	1.89378e-09
ENSGALG00000019837	2.90243	0.000864882
KDELC1	2.87032	0.0106285
RRP7A	2.85698	0.0509187
GNL3	2.85467	0.000978345
NPDC1	2.84629	3.27403e-07
C16ORF5	2.84249	0.0254148
PRKAR2A	2.84	2.53611e-06
SLC12A4	2.83969	0.000718909
CLDN4	2.8293	0.0450829
THUMPD1	2.82188	0.0220306
PES1	2.81787	0.000776434
laminin	2.81231	0.000996324
SNU13	2.80924	0.000675093
WDR43	2.80893	0.0170383
AKAP1	2.80458	0.0143635
ZMYND19	2.78914	0.0430679
THOP1	2.78027	0.030488
NDUFA5	2.77373	0.00167281
C9H21ORF2	2.76903	0.00585293
NIP7	2.7288	0.000439713
TBX3	2.70731	0.00159405
TMPO	2.6977	0.000334217
ENSGALG00000005956	2.68632	0.0156884
UTRN	2.68627	0.041749
ENSGALG00000006292	2.68387	0.00340856
FEN1	2.6813	0.0351309
RARS	2.67794	2.95533e-06
SLC16A1	2.66108	0.0288334
ENSGALG00000024159	2.658	0.00100529
ATP1B3	2.65756	9.48408e-08
HSPA9	2.64298	1.60078e-10
CMPK1	2.64165	0.00527251
LMNB2	2.63406	0.034025
PGAM5	2.62886	0.00587441
BTBD6	2.62339	0.00797487
TFAM	2.62319	0.00726251
YWHAH	2.61946	1.60543e-08
NCBP2	2.61765	4.00635e-05
PTPRF	2.59869	0.00165386
ENSGALG00000013067	2.56895	2.07865e-05
LARP1	2.56741	0.00245882
LANCL1	2.56119	0.0494634
HK1	2.55188	1.03285e-05
AP1S3	2.54683	2.52598e-07
CBR1	2.54512	0.00267582
LIMK2	2.54441	0.000428076
VRTN	2.54316	0.000108703
ACOT13	2.53121	0.0260455
STUB1	2.53004	0.000431069
ENSGALG00000002903	2.52535	0.0390095
TMEM30A	2.51263	0.00207648
DDX27	2.5114	0.021758
YAP1	2.50968	0.000151172
UACA	2.50032	0.000141952
CHCHD3	2.49961	0.00115619
SYT8	2.44651	0.012932
DGUOK	2.44404	0.0108746
PFKL	2.43856	0.0182173
KIF4A	2.43656	0.0320255
ENSGALG00000009702	2.43323	0.0128556
DAG1	2.43308	2.47786e-06
NPC1	2.42327	0.00153747
COQ9	2.38951	0.000659425
UPK1B	2.38892	3.69461e-07
NDUFS7	2.38715	7.22847e-05
SPON1	2.38005	0.00111819
GFPT1	2.37195	0.0224182
BYSL	2.36396	0.0177251
FAM136A	2.34057	0.000900468
DSC1	2.33826	0.00187475
CTSA	2.33472	6.03727e-07
ABHD17A	2.33343	0.00187288
CDK1	2.32377	0.00115253
VPS26A	2.32345	0.00337871
SDHA	2.31287	0.0060122
SUCLG2	2.29091	0.00620529
PURH	2.28217	4.8221e-08
UBE2C	2.27331	0.0162456
COBLL1	2.27289	0.0210896
PERP	2.27262	0.000595148
TLCD1	2.2718	0.00392891
ANP32B	2.27026	7.59965e-06
SAT1	2.27021	0
JSC	2.26636	0.0191592
PDHA1	2.26163	6.45321e-06
SEC31A	2.25717	0.0162885
CCNB2	2.25226	0.00814971
PTRH2	2.2479	0.00504093
PTGR1	2.24762	0.0226906
ADCK3	2.24389	0.00148762
MGRN1	2.23577	0.0185528
GSTK1	2.23248	0.019291
METAP2	2.23135	2.44953e-07
LDHB	2.23118	1.33954e-06
ALDH9A1	2.23045	0.00210683
UBR7	2.19972	0.00767011
EVPL	2.1986	0.0125879
C26H6ORF106	2.1947	0.00479874
PPID	2.19465	0.00670204
CMIP	2.19307	0.00165386
LGMN	2.18572	0.0014027
SLC25A4	2.18268	0.0278534
EBNA1BP2	2.17065	0.00939574
DDT	2.1642	0.000707543
DLD	2.16223	0.0101485
NASP	2.15431	0.00706011
SLC35E3	2.15116	1.0843e-07
NUDT4	2.14241	0.00155685
MT4	2.14156	0
RERG	2.13671	0.000132281
SF3B3	2.13613	0.0302639
IPO7	2.13354	1.62432e-05
SOD2	2.13215	0.000549971
CCNG1	2.11171	0.000205943
TOLLIP	2.10809	0.0207378
SSBP3	2.10506	0.00163981
CTSZ	2.09988	0.0443438
RUVBL1	2.09415	0.0337326
BMP7	2.09136	3.34169e-05
GAR1	2.08907	0.0487137
OGT	2.07407	4.52782e-05
ADSL	2.07169	2.56319e-07
DLAT	2.06596	0.0318557
ENSGALG00000001330	2.0603	0
ENSGALG00000000629	2.05552	0.0045952
UQCR11	2.04341	9.07234e-06
FKBP9	2.03996	0.00163782
ERLIN2	2.03873	0.022786
ACO2	2.03537	0.00245882
ENSGALG00000016570	2.03494	2.91608e-08
ENSGALG00000007642	2.03102	0.0402072
AIFM1	2.02698	0.022939
GTPBP4	2.02549	0.0485521
XPA	2.02467	0.000376574
FABP3	2.01975	3.2875e-13
PSAP	2.01271	0
CST3	2.00293	0.0029466
LY6E	2.00184	0
RGN	1.97745	0
CCNI	1.97026	0.000378117
CYB5A	1.96858	0.00333461
ANXA11	1.96439	0.0029615
GATA2	1.95202	6.14779e-07
STK25	1.9494	0.0275631
EIF6	1.94748	0.0420791
SPTBN1	1.94428	0.0199108
DTX4	1.93661	1.02153e-06
CNDP2	1.9361	0.010051
MATR3	1.93388	0.0053287
NCL	1.92626	1.06493e-10
ENSGALG00000016918	1.89768	0.00673659
FKBP4	1.8976	0.00187288
ARL6IP1	1.89688	0.0132544
SRSF6	1.89569	0.00062226
EIF2B2	1.88455	0.00762879
LASP1	1.88335	3.31846e-05
PHB2	1.87984	2.81997e-08
ENSGALG00000027207	1.8793	0.0459377
ENSGALG00000007131	1.87525	0.000101446
PRPF19	1.86773	0.000166258
GOT1	1.86735	0.00979089
PHB	1.86623	6.31679e-05
COL4A5	1.86594	0.0377938
IMPDH2	1.86583	0.00316616
HTRA1	1.85817	3.51006e-05
SUMO3	1.85483	0.000101446
MRPL13	1.85099	0.0114774
ADSS	1.84833	0.0215993
CIAPIN1	1.84292	0.0110238
AK2	1.84271	0.0427882
SRSF2	1.82804	0.00387066
Protein_1	1.82314	3.75558e-06
METTL11A	1.81712	0.0480109
FOS	1.81566	0.00221926
DLST	1.81383	0.0239028
RANBP1	1.80652	0.0163327
ELOVL1	1.80308	0.000601506
PAFAH1B2	1.79793	0.0478645
ANP32E	1.78927	0.00487283
SERBP1	1.78899	0
NPM1	1.78283	0
SS18	1.77431	0.00137538
EIF3A	1.77108	0.00218989
NAA15	1.76925	0.044458
HSPE1	1.76799	7.02869e-08
SNRB'	1.76708	0.0494634
MRPS11	1.76379	0.0307382
PEBP1	1.74256	2.49723e-07
NDUFA12	1.74248	0.00371719
CD2AP	1.73768	0.0448147
ESD	1.73666	0.0262174
SUPT4H1	1.73024	0.0503581
NUCKS1	1.72826	0.00113939
ELOVL5	1.72524	1.59384e-09
TFAP2A	1.7136	0.000274968
SLC25A6	1.70649	0
SRSF7	1.7045	0.0271019
ECI1	1.70111	0.0140811
ENSGALG00000004908	1.70048	0.0137952
RPN1	1.70019	0.000389201
SLC6A14	1.69391	0.00725039
GOT2	1.68648	4.00404e-05
ST13	1.67763	0.0152832
LGALS1_1	1.67528	6.85644e-05
SSRP1	1.67386	0.0443438
ATP5C1	1.6719	2.8165e-05
COX5A	1.66534	5.41747e-06
HNRNPM	1.6646	0.0123259
AKIRIN2	1.66356	0.00958518
NDUFS1	1.66141	0.00768066
COX7A2	1.65563	0.00281522
NDUFB1	1.65026	0.000975263
FKBP25	1.64704	0.00419662
ITM2B	1.64682	0.000143591
IMMT	1.6464	0.0459377
NDUFB10	1.64548	0.00728879
ENSGALG00000027614	1.64418	0.0171801
HSPD1	1.64355	5.40976e-05
MDK	1.63847	3.28711e-07
C1QBP	1.63446	9.51143e-09
ENSGALG00000021692	1.63398	0.0038004
PPP1CB	1.63385	0.0016891
EIF3B	1.63178	0.000203727
TIMM13	1.62471	0.0112143
CNBP	1.61664	9.80501e-07
ENSGALG00000023447	1.61606	0.0290033
ATP5H	1.60798	0.022939
UQCRC1	1.60617	0.000857468
NPM3	1.60527	0.000101446
SLC25A5	1.59882	7.39117e-06
EEF1B2	1.59041	0
HSP90AB1	1.58735	0.00540829
CALD1	1.57559	0.00929249
DBI	1.56261	2.16995e-08
HMGB1	1.55782	0.0383826
ENSGALG00000007863	1.55631	0.000164512
EIF4A2	1.54659	3.06045e-08
CKS1B	1.54334	0.0084331
CAPRIN1	1.53421	0.0369528
SNRPG	1.53152	0.0342637
TSPAN3	1.52839	0.00463103
GPX1	1.52196	1.49617e-12
NDUFA1	1.51875	0.0377301
NDUFAB1	1.51846	0.049404
RAN	1.51084	0.00205012
SGK1	1.50947	0.0110271
SLC25A3	1.5065	2.47627e-10
UQCRH	1.50358	1.24422e-05
SH3BGRL3	-1.50096	0.0038004
TAX1BP3	-1.51181	0.0014027
MT1	-1.52703	0.0400952
ENSGALG00000018372	-1.53135	0
CTNNA1	-1.53402	0.00305974
YWHAZ	-1.5345	9.81871e-07
ENSGALG00000026592	-1.53848	0
BZW1	-1.54197	3.38561e-05
ACTR3	-1.5474	9.55099e-06
SREBF2	-1.56181	0.00496995
SLC2A3	-1.56336	5.40491e-11
CLDN1	-1.56744	0
DSP	-1.56908	6.54361e-06
CDKN1B	-1.59815	0.0269444
ENSGALG00000007153	-1.60484	3.70228e-08
LSS	-1.60775	0.00240837
TPM3	-1.62321	0.00206119
ARPC5	-1.62521	0.000696218
CYB5B	-1.6463	0.0235094
STX7	-1.6533	0.0509268
CAPN1	-1.66076	0.0245817
TGM4	-1.66443	0
AP2M1	-1.66866	0.000308852
PDLIM1	-1.67158	0.0210896
OGDH	-1.67715	0.00121544
CYFIP1	-1.67827	0.0451881
PPP2CA	-1.6797	0.00695181
YWHAG	-1.68063	0.0347539
ACAT2	-1.68358	0.00841967
GARS	-1.70334	0.0247603
HSP90B1	-1.71763	2.18853e-05
RAB10	-1.72317	0.00375707
LDHA	-1.73311	0
M6PR	-1.73634	0.0240695
VDAC2	-1.74861	0
MYL4	-1.75255	0.0130943
CDC42BPB	-1.7887	0.00604977
ND6	-1.79057	0
ENSGALG00000016249	-1.80002	0.000183963
GNAI1	-1.8005	0.00616438
ENSGALG00000009538	-1.8072	0.045762
ANXA5	-1.82066	0.000270206
RAP2C	-1.8234	0.0398581
MAPK6	-1.84501	0.00242492
WLS	-1.85372	7.73946e-09
cRac1A	-1.85452	1.32239e-11
TPM1	-1.8556	0.00320243
UBL3	-1.86062	0.0487137
ENSGALG00000000483	-1.86969	0.0161486
OAZ1	-1.87467	1.35325e-08
MYH9	-1.87585	6.03779e-07
NUCB2	-1.8789	0.0413821
UbI_2	-1.88166	0
EPHB3	-1.89514	0.0169361
ACTR2	-1.89785	1.81652e-07
EIF5	-1.9025	0
5_8S_rRNA_1	-1.90327	2.45166e-05
PEF1	-1.90665	0.00332214
ANXA7	-1.90723	0.0185528
ENSGALG00000000433	-1.9194	5.69182e-11
S100A11	-1.92115	0
H-RAS	-1.92373	4.98054e-05
VMP1	-1.92436	0.000367761
MYL12A	-1.94222	1.24771e-10
acl	-1.94373	1.15891e-05
DYNC1H1	-1.94434	0.0441747
BIN1	-1.95519	0.0462549
CD99	-1.95566	1.04938e-09
HSD17B12	-1.96368	0.00167403
COL17A1	-1.96905	0.0474085
ARF6	-1.96951	8.05724e-07
Protein_3	-1.97634	0
WNT5B	-1.97955	0.00086938
TUBB4B	-1.98136	8.02922e-11
CAB39	-1.98222	0.0364045
IDH1	-1.99764	2.80693e-07
C6orf62	-2.00334	0.0357308
ENSGALG00000011452	-2.00904	1.26382e-07
VILL	-2.02659	5.40425e-10
calsyntenin-1	-2.06694	0.000525769
ITGB1	-2.07754	0.000975263
TALDO1	-2.07773	5.05566e-08
ENSGALG00000018384	-2.08324	0
MVP	-2.08914	0.00412951
HIBADH	-2.08954	0.0115896
BZW2	-2.09637	1.29067e-08
HSP90AA1	-2.09827	2.22618e-13
AACS	-2.114	0.016551
DHCR7	-2.12407	0.00378256
SFN	-2.12487	1.86543e-07
EPCAM	-2.12982	0
PDCD6	-2.13711	5.60468e-05
NSDHL	-2.14113	0.0341402
SQSTM1	-2.14117	2.41633e-06
99	-2.15634	8.60737e-09
C14orf1	-2.15809	1.14138e-08
NEK6	-2.17312	0.000557074
ENSGALG00000028531	-2.17566	0.00245882
PLCD1	-2.18736	3.40585e-05
TRAF3	-2.19677	1.00973e-12
ENSGALG00000018386	-2.20453	0
99999	-2.20611	3.27245e-05
YWHAQ	-2.21824	0
RHOV	-2.22519	0.000630494
BRT-1	-2.23514	0.0375382
HMGCR	-2.2366	0.00184374
GM2A	-2.26139	0.00519541
CORO1C	-2.27125	2.22941e-05
DHCR24	-2.28295	0.010237
PFN2	-2.30871	2.51083e-09
HHLA2	-2.31458	0.00824113
EHD3	-2.32547	5.05566e-08
CCNG2	-2.33368	6.60761e-07
DNAL4	-2.34082	0.0130943
ENSGALG00000006805	-2.34874	1.27089e-05
ARPC1A	-2.35102	0
DPP9	-2.37632	0.00841967
GSK3B	-2.38555	5.09646e-05
DPYSL3	-2.38842	1.95889e-07
40057	-2.38938	0.0241549
MYO9B	-2.39533	0.0375382
IFNGR2	-2.39995	0.000565066
PTHrP	-2.4099	0.022056
CALML3	-2.41208	0.00708781
GBA2	-2.41811	0.00679977
SEMA4B	-2.42636	0.0288778
FADS2	-2.44107	0.001543
BHLHE40	-2.4536	0.00175556
RNH1	-2.46071	1.46036e-14
TXNRD1	-2.46135	4.81144e-05
FA2H	-2.47214	0.0355663
LOXL1	-2.47571	0.00244198
PTRF	-2.48747	3.66999e-13
HAGH	-2.50555	0.00778689
HSPB8	-2.51563	1.93576e-07
PFDN1	-2.52324	5.46592e-07
NRP2	-2.53148	0.0492775
UBE2N	-2.55227	0.00101174
TXN	-2.55661	0
UBE2Q2	-2.57026	8.30328e-06
ENSGALG00000024136	-2.57555	0
RASSF3	-2.60169	0.000224876
DNAJB2	-2.6093	0.00369562
ENSGALG00000011172	-2.6291	0.0477588
SLC9A3R1	-2.63095	1.57618e-09
PTPA	-2.63461	7.96181e-06
ENSGALG00000012416	-2.66161	0.0474085
PTPN9	-2.66212	0.0135818
HERC3	-2.69785	0.000237375
ENSGALG00000027172	-2.70426	0
C8orf22	-2.70474	7.19946e-12
S100A16	-2.70799	0
FOXP1	-2.71663	0.0402409
CD82	-2.73732	0.000542389
TUBB3	-2.75231	0
TNFAIP8L1	-2.7537	0.0265089
TMSB4X	-2.77072	0
INPP5B	-2.7713	0.0200179
TMEM63B	-2.77212	0.0155268
TRIB1	-2.78226	0.0209778
ID2	-2.78692	0
CALM1	-2.7947	9.97517e-14
ENSGALG00000026897	-2.85359	0
SEC61G	-2.85433	1.39287e-09
ENSGALG00000006723	-2.86909	4.57204e-12
MAP4K4	-2.88709	1.96267e-06
SC5D	-2.89886	0.000333938
ITGB3	-2.90905	1.62487e-05
DACT2	-2.9128	2.64844e-10
SESN2	-2.91492	0.0444048
IP6K2	-2.91609	0.00719931
TUBB2B	-2.93371	6.88477e-08
TINAGL1	-2.96206	1.72441e-05
NDRG4	-2.98542	0.00388139
FADS1	-3.01529	0.0238119
BID	-3.01907	6.54361e-06
TMEM154	-3.07095	0.00207908
PLD1	-3.10427	0.00240837
RHOC	-3.11094	1.22102e-05
MYO1C	-3.12371	1.20343e-05
JUN	-3.16382	0
PPP1R13B	-3.16872	0.000156068
SLC7A11	-3.19377	0.00167398
DNMT3A	-3.21719	2.54811e-12
LPCAT3	-3.21949	1.24622e-11
ANXA1	-3.25861	0
FMNL2	-3.26404	0.00039917
RALB	-3.26454	2.73318e-12
Wnt10a	-3.26673	0.0022464
B2M	-3.27339	1.80882e-06
PXN	-3.28877	0.000139765
DBN1	-3.29191	1.75169e-07
UBE2V2	-3.29888	1.48706e-11
VDAC1	-3.30373	0
GPR146	-3.30674	0.00759705
KIAA1217	-3.31069	6.00793e-05
MST1R	-3.34037	0.0248155
KLF6	-3.35364	2.10273e-05
TNK2	-3.35554	0.00337544
PLEKHN1	-3.36158	0.000466154
UCH-L1	-3.4146	0
S100A10	-3.4162	0
ZC3H12A	-3.43429	0.049175
SOCS3	-3.44004	0.00792594
ENSGALG00000011324	-3.44805	9.87539e-08
PPP2R2B	-3.45804	0.027266
CTBP1	-3.47243	7.35878e-09
TGFA	-3.48563	0.0332674
SQLE	-3.51148	6.91269e-09
INSIG1	-3.52073	1.60685e-10
NDFIP2	-3.54171	7.35235e-09
NFKB2	-3.58567	0.000741622
UNC13D	-3.59253	0.00100892
7._8	-3.60912	0.00171537
ACTB	-3.62432	0
HSD17B7	-3.67541	0.00280343
TNIP1	-3.76112	2.46818e-06
FDFT1	-3.79469	0
CTDSPL	-3.80124	1.81854e-07
FBLIM1	-3.81373	0.0002203
ABR	-3.85792	0.00193827
hsp70	-3.86961	0
MARCKSL1	-3.87329	1.2733e-12
ZYX	-3.87421	2.89677e-14
ENSGALG00000017589	-3.87584	0.0245817
REL	-3.88585	6.63035e-06
VAMP4	-3.89809	4.71626e-09
SDC1	-3.91526	1.28404e-10
HSPA5	-3.92153	0
KIF26A	-3.92347	9.31092e-05
RAB24	-3.93403	1.36458e-07
IL4RA	-3.94952	0.00224935
heme	-3.95127	4.58343e-05
ORAI2	-3.96956	1.50453e-07
ARHGAP10	-3.97084	0.00507985
GATA6	-3.98448	0
FXYD6	-3.98724	0.0174913
VNN1	-3.98739	6.44524e-05
SGPL1	-3.99594	2.76109e-05
CCL20	-4.01575	4.79798e-12
UBTD1	-4.05539	2.18564e-08
Blimp-1	-4.13932	0.0402808
FGFBP1	-4.14976	0
BTBD10	-4.19957	0.00321095
vimentin	-4.22997	0
TPRN	-4.39189	0.000525381
CSRNP1	-4.41991	9.97299e-05
PIP4K2A	-4.42675	0.000273654
MAPRE2	-4.42966	2.12834e-06
MSMO1	-4.51306	0
SLC41A1	-4.55794	0.000783517
FSCN1	-4.57252	0
CYP51A1	-4.5764	0
ENSGALG00000006407	-4.5767	1.35617e-05
HMGCS1	-4.58589	0
CORO2A	-4.58832	0.0041347
NMRAL1	-4.64177	0
CLIC2	-4.64909	0.0124459
MAFF	-4.65942	3.42849e-05
TNFRSF21	-4.67074	1.79183e-10
GNG2	-4.70395	0.000420125
CTSL2	-4.70595	0
IL1RAP	-4.74467	0.00925723
LBH	-4.77356	2.07063e-05
RAP1B	-4.79887	0
SLC37A2	-4.83322	8.62758e-05
SDCBP2	-4.84042	3.75534e-06
SERINC2	-4.84999	0.00491244
CYP26B1	-4.86586	2.34585e-11
SH3BGR	-4.86959	0.011763
PHLDA2	-4.88989	4.39012e-10
GPRIN3	-4.91057	0.0191592
NUAK2	-4.99518	2.23453e-10
ACPP	-5.11507	2.00963e-07
C14orf79	-5.18137	0
ARPC1B	-5.22962	0.000216209
TUBB6	-5.25528	1.40241e-13
ATP2B1	-5.28142	3.59672e-12
RNF217	-5.48913	0.00485755
EML4	-5.57376	7.75856e-08
ENSGALG00000019864	-5.69977	0.00367289
CREB3L1	-5.69977	0.0259855
LGALS3	-5.71296	0
CD44	-5.71772	0.0135737
SERPINE2	-5.83955	8.52716e-08
GCH1	-5.93879	0.00332848
DUSP5	-5.97371	0.0321161
ILDR2	-5.99715	0.00235893
KPNA7	-5.99894	7.59965e-06
WNT7A	-6.00851	0.0301446
FDPS	-6.04028	0
SCIN	-6.0545	0.0023086
CAPN2	-6.07549	1.06296e-05
CBX4	-6.0862	0.000664421
CDC42EP4	-6.15922	1.18434e-06
MPPED2	-6.18649	0.00611321
TRIB2	-6.23447	0.000100768
TMEM51	-6.2458	1.45755e-09
SEMA6A	-6.35016	6.73322e-06
ITGB4	-6.44571	8.9707e-07
TNIP2	-6.52185	0.00163981
KIAA0040	-6.53643	6.21663e-06
MAPK11	-6.65025	0
LY75	-6.65047	0.010237
PRNP	-6.73609	3.03706e-06
TAAR1	-6.7384	0.0138004
HHEX	-6.76423	1.36458e-07
CXCR4	-6.79351	0.015593
CRLF1	-6.86071	2.74224e-07
SHISA2	-7.08027	3.5788e-08
HEY1	-7.18171	0.0014332
MSI1	-7.2124	0.00111526
MAPK12	-7.26906	0.00036871
FNBP1	-7.38286	1.47294e-07
Lpin1	-7.4009	0
FLNB	-7.59235	0
FAM84A	-7.64529	0.00227673
EDN1	-7.70333	0.00507985
ALCAM	-7.80703	0
ENSGALG00000010335	-7.82423	0.000945946
BTBD11	-7.82456	3.13316e-06
RGS14	-7.88547	0.00243533
MKP3	-7.96291	0.000830201
ENSGALG00000027026	-8.00942	0.0482648
ENSGALG00000025879	-8.03625	0
RGL1	-8.1755	0.00324187
ROBO1	-8.24092	1.36331e-05
IKBKE	-8.2826	7.29003e-05
LTBP1	-8.29235	0.00025925
Worthington_3	-8.29394	0
LGR6	-8.39006	0.0408368
OSBPL5	-8.60195	0.00136775
NTNG1	-8.61418	0.000180462
LAMC2	-8.63684	0
CISH	-8.73965	0.041804
EphA2	-8.82194	1.17684e-11
CA9	-8.85868	1.56285e-05
NET1	-8.86303	0
TIMP2	-9.01816	0
NTM	-9.03495	2.52068e-07
ENSGALG00000011449	-9.13981	2.0012e-05
EPHA4	-9.45175	0.00351117
LIMCH1	-9.48345	0.0264617
ELMO1	-9.62874	4.56309e-05
Sox11	-9.65961	0.000242419
ABTB2	-9.80058	9.55099e-06
HS6ST1	-9.93574	1.18383e-07
ACSBG2	-9.94869	7.81663e-09
ITGAV	-10.205	0
lasp-2	-10.5949	0.026765
THY1	-10.6809	0.00853837
IL17C	-10.7481	0.000696161
CSTA	-10.7898	5.31956e-10
ENSGALG00000026970	-11.1281	0.00388675
IL6	-11.2441	0.0288334
PTPRE	-11.8745	0.000435292
IGFBP5	-12.0509	0.010018
TTLL9	-12.143	0.0387479
BANK1	-12.1476	0.0140952
ADAM8	-12.2312	1.93921e-09
CHAC1	-12.2407	7.53463e-09
MALL	-12.2917	7.39117e-06
MMP9	-12.8504	0.00509074
NIPAL4	-13.0452	4.43918e-08
HBEGF	-13.4376	6.14098e-11
GFPT2	-13.8198	7.55104e-09
PMP22	-14.1275	7.08222e-11
IL8	-14.3942	0
CDKN1A	-14.5934	0
TSPAN18	-14.6899	9.18099e-08
ENSGALG00000013033	-14.8241	0
PLA2R1	-14.8296	2.35811e-06
FAM107B	-14.8922	7.56862e-06
PTAFR	-15.2815	1.36361e-05
IQCJ-SCHIP1	-15.4616	0.00107908
k60	-15.9411	0
LINGO1	-16.3393	0.022056
KCNJ5	-16.5574	1.47364e-07
NRK	-17.3348	0.000118995
ZFAND2A	-18.0375	0
SH2D4A	-18.3659	4.3154e-05
GLIPR1	-19.974	2.8963e-06
RRAD	-19.9909	9.31092e-05
RASA3	-20.061	4.40332e-05
RGMA	-21.0384	2.41481e-05
BCAT1	-21.3741	0.00340856
GAP43	-23.0727	0.000299449
APBB1IP	-23.404	1.20533e-11
ENSGALG00000009511	-23.4209	0.00955827
NLGN3	-23.9105	5.96272e-09
ENSGALG00000023818	-25.8572	0
ARC	-26.2189	0.00468253
ANKRD9	-26.2189	4.68785e-08
SPIRE2	-26.4632	0.00128189
ENSGALG00000023819	-27.7734	1.76472e-06
IL23R	-27.9289	0.00725039
RBM38	-28.1534	8.84271e-05
STC2	-28.6152	0
CDKN2B	-35.7186	0.000500383
ENSGALG00000005511	-36.8585	0.0448147
CCL1	-39.8984	0
Wnt8c	-49.018	0.00756561
Dkk-1	-60.0823	0
RFTN2	-60.7026	0.0146127
HTR1D	-69.3947	6.01922e-06
GLIPR1L	-76.5398	3.79214e-05
PADI3	-96.8961	0.00705665
ESAM	-106.206	1.27849e-06
PRDM8	-133.375	0.0432423
ADAM19	-135.537	0
CSF3	-151.614	8.37413e-06
WIF1	-155.604	0.0365599

## Sheet: MVA Vs Mock
Gene symbol	cESC MVA Vs cESC Mock Fold change	FDR p- value
Y_RNA_3	449.836	0
RNase_MRP	288.645	0
RASGRP1	99.6065	0.0134156
Metazoa_SRP_4	62.6557	0.0071814
PADI3	62.3344	0.0423045
RFTN2	60.0451	0.00999893
HIST1H111L	44.9836	0.00422879
ESAM	42.5738	0.00701442
ENSGALG00000005511	33.7377	0.0433672
GLIPR1L	29.6065	0.0324796
k60	24.2911	0
ADAM19	22.7688	0.0114476
HTR1D	22.291	0.0414902
BCAT1	18.9775	0.00510722
5S_rRNA_17	16.6011	0.000106998
P4HA2	14.3338	2.21464e-05
SPIRE2	13.7131	0.0505755
ZFAND2A	11.9283	0
ENSGALG00000023819	11.8301	0.00967511
Dkk-1	11.0569	0.007572
RNaseP_nuc	10.7869	3.10733e-09
FICD	10.7049	9.98441e-07
HSPH1	10.0966	2.11764e-11
TSPAN18	9.42027	9.82084e-05
SPRED1	9.17758	0.0111607
KCNJ5	9.16528	0.000625784
FAM107B	7.8049	0.00681142
GCH1	7.77366	6.69922e-05
STC2	7.45901	1.96234e-05
PTPRE	7.24863	0.0186582
HBEGF	7.18082	4.22192e-05
DERL3	6.93497	2.03386e-06
HERPUD1	6.14451	4.57833e-08
PTAFR	6.12228	0.0494244
MAFF	6.02069	3.93566e-08
SDF2L1	5.94654	5.78707e-06
CSTA	5.90316	0.000121935
HHEX	5.42612	9.55192e-06
SPRY2	5.314	0.0482478
ENSGALG00000006407	5.25999	2.2662e-07
HSP90B1	5.19722	0
CBX4	5.09197	0.00296938
CRLF1	5.06608	6.82974e-05
RGS14	5.03211	0.0490304
GFPT2	4.81967	0.0205707
EphA2	4.79921	5.0175e-05
5_8S_rRNA_1	4.77721	0
CDC42EP4	4.77691	9.2581e-05
PLK3	4.74982	0.021522
OTUD1	4.69002	0.000282185
ENSGALG00000026592	4.65427	0
ENSGALG00000010335	4.64928	0.0481922
HSP90AA1	4.61754	0
CDKN1A	4.46992	7.35347e-11
AGPAT9	4.41803	0.0079736
ENSGALG00000017589	4.3882	0.00405448
HSPA5	4.30141	0
ITGAV	4.2807	2.0455e-08
SLC40A1	4.25578	0.0290707
ENSGALG00000013033	4.23547	1.44296e-08
BTBD11	4.21467	0.00971521
ILDR2	4.05132	0.0436147
ENSGALG00000018386	4.02053	0
CRELD2	4.01353	0.000352852
ROBO1	3.9528	0.0390997
NFKBIA	3.87229	0.00364961
EIF2AK3	3.82994	0.00816305
AMY2A	3.78772	0.0449062
tvb	3.70382	0.00858185
CAPN2	3.65838	0.00902118
ENSGALG00000023818	3.65564	1.92878e-06
ENSGALG00000018384	3.65301	0
LBH	3.6286	0.00121959
CCNL1	3.58527	8.90855e-09
MAPK11	3.50203	1.13305e-05
BAG3	3.38301	3.53554e-06
SERPINE2	3.30942	0.00312197
IL4RA	3.26994	0.0115947
SQSTM1	3.26136	0
ALCAM	3.24867	7.30405e-05
ENSGALG00000012585	3.21094	0.0081001
ARID4A	3.20169	0.0165935
FLNB	3.19643	1.52671e-09
gadd45_1	3.14279	1.56447e-11
10	3.13268	2.00935e-05
CREG1	3.08676	0.0041148
ENSGALG00000025879	2.97742	3.96349e-09
XBP1	2.9713	0.000105762
TXNDC11	2.95438	0.021911
SLC33A1	2.93241	0.0134156
hsp70	2.91883	0
DNAJA1	2.90555	0.000183559
NET1	2.89106	0
LAMC2	2.87933	0.00491706
MGEA5	2.83666	0.000207583
SLC37A2	2.83433	0.0449772
RAB21	2.82391	9.98733e-05
7SK_5	2.81922	9.46624e-13
SESN2	2.81417	0.0358432
TNK2	2.79846	0.0173941
DNAJA4	2.7937	0.0104768
Worthington_3	2.77023	0.000917908
ATP2B1	2.76453	0.000700863
MAPRE2	2.74506	0.00791342
TNIP1	2.73473	0.00133986
ENSGALG00000028649	2.62562	2.12715e-09
ND3	2.61981	0
PDIA4	2.59678	3.233e-09
SGPL1	2.59626	0.0169453
PPP2R5E	2.55264	0.00851806
CCNL2	2.50248	6.26636e-05
HYOU1	2.49155	2.31857e-05
SPTY2D1	2.47514	0.0309221
ND6	2.41011	0
CRK	2.38628	0.000875455
RAP1B	2.3824	2.06037e-07
MANF	2.37862	1.86062e-07
HSPA4L	2.37017	0.000421748
Cu	2.36099	0
STIM2	2.35707	0.0376234
SDC1	2.33632	0.000984615
RAB24	2.33118	0.00922974
ENSGALG00000018372	2.32081	0
VAMP4	2.28868	0.00403671
CHMP1B	2.19942	2.98078e-05
SRP9	2.18492	0.000875455
VDAC1	2.16433	1.17896e-05
FNBP4	2.16241	0.00154854
MSMO1	2.15756	2.11172e-08
FDPS	2.15385	4.33023e-07
ATP6	2.15195	0
ENSGALG00000027614	2.14167	8.88564e-11
COX3	2.11406	0
TUBB4B	2.08876	1.03436e-13
COX1	2.07948	0
C6orf62	2.06023	0.0122197
UCH-L1	2.03493	1.80995e-11
SERPINH1	2.03182	0.0117545
SLC35B1	2.01988	0.0100906
TIMP2	2.01124	0.00282763
DNAJB11	1.98854	0.0363428
NDFIP2	1.96527	0.0202458
UBE2V2	1.95717	0.00226469
ENSGALG00000014171	1.94065	0.0304657
ND2	1.92374	0
SRSF5	1.91412	0.00282763
SQLE	1.89087	0.0335723
ND1	1.88123	0
NUCB2	1.8801	0.0216481
FDFT1	1.87556	0.000441172
cytb	1.86002	0
EIF5	1.84208	0
ND5	1.83501	0
NMRAL1	1.83151	0.00546507
ND4	1.82627	0
SERINC1	1.81999	0.0169277
GATA6	1.79848	0.00770796
C16orf72	1.791	0.0186582
CTSL2	1.70649	7.29147e-11
ATP8	1.69179	0
JUN	1.6874	1.18462e-05
HSPB8	1.67645	0.0206002
CYP51A1	1.66857	0.00268879
MOB2	1.65151	0.0438654
EEF1B2	-1.50299	9.34937e-15
NUCKS1	-1.52427	0.00809408
HMGN1	-1.52804	0.0449772
EF1A_1	-1.53319	0
HDAC2	-1.54153	0.0397739
TPD52	-1.54572	0.0100877
FH	-1.55079	0.0382723
DSTN	-1.55644	2.40582e-13
CIB1	-1.55795	0.0143838
RPL35	-1.56248	3.72403e-09
EZR	-1.56604	0.00422879
RPS25	-1.56686	0
NPM1	-1.57476	0
ENSGALG00000000433	-1.57646	0.00107525
ESD	-1.59359	0.0413071
POMP	-1.59661	0.0266561
cRhoA	-1.60212	1.93502e-10
HNRNPK	-1.60466	0.00433389
FKBP4	-1.60715	0.0149539
ASUN	-1.6144	0.0368973
ACTG1_2	-1.61781	0
CSNK2A2	-1.62322	0.0190136
SLC2A3	-1.62379	4.22433e-09
KARS	-1.62532	0.0041148
CNN3	-1.63509	0.000613968
ENSGALG00000028992	-1.63893	8.71784e-12
GLRX3	-1.64533	0.0157686
ENSGALG00000001652	-1.64726	0.00267265
STRAP	-1.64928	0.0373184
PPP1CB	-1.64947	0.000408263
HNRNPDL	-1.65129	0.000300026
MLF2	-1.65538	0.00148489
PSMA2	-1.65704	0.0046869
PDCD5	-1.66082	0.0358432
PTRF	-1.66381	0.0128881
DDOST	-1.66732	0.0477318
MT1	-1.66816	0.0264826
GNAI2	-1.67279	0.00773143
cRac1A	-1.67751	2.48662e-05
CCT8	-1.68833	0.00228914
RPL38	-1.69116	0
CCT7	-1.69244	0.000972123
PDCD6IP	-1.69791	0.000418557
CALM	-1.70329	0
ID2	-1.70448	4.86413e-05
ATOX1	-1.70806	0.0141784
CAPZA2	-1.71051	0.0481026
OGT	-1.72888	0.00103356
DAD1	-1.72916	0.000409534
GLO1	-1.73473	0.00284638
COPS7A	-1.74004	0.000766126
S100A16	-1.74432	2.36234e-09
EIF2S1	-1.74586	0.00270952
RCHY1	-1.74638	0.0268397
RPL3	-1.74752	0
PRDX4	-1.75242	0.00525275
EIF4EBP1	-1.75358	0.00116012
LAPTM4A	-1.75487	4.01741e-06
BSG	-1.75536	6.12806e-08
GSN	-1.75648	0.00491706
LAMTOR2	-1.75659	0.000296412
PRDX3	-1.759	0.00979821
RPL36	-1.75922	6.12337e-14
EIF3L	-1.7622	6.19643e-06
EIF1AY	-1.76405	0.00601419
VCP	-1.77052	0.000694204
NME2	-1.7722	0
PRKAR1A	-1.77235	0.00054558
GALNT1	-1.77495	0.0416816
H3F3C	-1.78334	3.33847e-11
WSB2	-1.78667	0.0144997
SKP1	-1.78755	1.39192e-05
HNRNPH3	-1.78908	1.40005e-05
AP1G1	-1.79302	0.0372465
EGLN1	-1.7951	0.0428242
DNAJC8	-1.7961	0.0507172
SLC25A3	-1.79661	0
PGD	-1.79774	0.00391277
CNBP	-1.7999	1.26343e-10
SRP14	-1.80322	0.00833693
SET	-1.80573	0.00454646
MAGOH2	-1.80793	0.00059795
TMPO	-1.80921	0.0221455
ADSL	-1.8125	5.55925e-06
MRPL44	-1.81272	0.0138964
ENSGALG00000019837	-1.81322	0.0506323
WDR1	-1.81392	0.0355547
HDLBP	-1.81765	3.08041e-06
VPS35	-1.81976	0.0284405
UBE2V1	-1.81994	0.0392331
CDK1	-1.82542	0.0124664
MVD	-1.82776	0.0484797
LMAN2	-1.82856	0.0052872
SRSF2	-1.8298	0.00129395
EIF3B	-1.83695	4.15943e-07
EIF4A2	-1.83801	0
MRPL20	-1.83887	0.014512
CCT6	-1.84091	0.000113325
ARL8B	-1.84341	0.0315338
NUDC	-1.845	0.0200394
NUTF2	-1.84512	0.00292326
CHD4	-1.84562	0.0075189
SPPL2A	-1.84716	0.0315338
PDCL3	-1.84853	0.024005
VAMP3	-1.84947	0.00178511
PSMD13	-1.86105	0.000363809
CAPRIN1	-1.8632	0.000206357
SEPT6	-1.86359	0.0100446
ENSGALG00000024295	-1.86402	0.00654107
MINOS1	-1.86452	7.83428e-05
chPKCI	-1.86484	0.00728232
SRSF1	-1.86735	4.1249e-05
CDC42	-1.87184	1.43501e-07
ACTR6	-1.87245	0.0490259
C5H11ORF10	-1.87943	0.000313182
HSPD1	-1.87954	2.54848e-08
PSMA6	-1.88009	0.000367647
CHP1	-1.88401	0.0213786
MPC2	-1.88968	0.0376234
FKBP12	-1.89628	8.27641e-08
BTF3L4	-1.90147	0.00189603
TRIM3	-1.9036	0.00642922
ADH5	-1.90562	0.00639303
NDUFV2	-1.90852	0.0274791
BLMH	-1.91003	0.000484936
NDUFA9	-1.91027	0.000549637
ENSGALG00000006463	-1.91139	0.000804394
ATP6V1G1	-1.9133	0.000497814
CD2AP	-1.91857	0.00454646
ADD1	-1.91866	0.0150459
PFKP	-1.92067	0.00141199
SLC25A6	-1.92187	0
HP1BP3	-1.92223	0.0138334
HDHD3	-1.92453	0.0048494
RPL7L1	-1.92725	0.0176897
PSMC2	-1.93358	0.000452415
RPL6	-1.93597	0
MRPS25	-1.93683	0.034067
NAA38	-1.94013	0.0100764
EIF3A	-1.94054	7.27102e-05
GABARAPL1	-1.94191	0.00639975
MRPL16	-1.9428	0.00730407
GHITM	-1.94294	3.2024e-07
NONO	-1.94329	5.05375e-06
APP	-1.94451	3.67506e-06
YWHAB	-1.94847	1.92011e-08
DSP	-1.94853	3.02209e-08
C20H20ORF24	-1.95167	0.0206386
EIF4G1	-1.95306	0.000175692
ESRP2	-1.95549	0.00162068
PPP2R2A	-1.95568	0.0193984
SNRPC	-1.95608	7.27688e-05
SSRP1	-1.95634	0.00146761
chSAP18	-1.95784	7.58406e-06
YBX1	-1.96346	0
ITGB1BP3	-1.96441	0
YBX3	-1.97122	6.56878e-05
AGR2	-1.97124	1.29728e-09
MRPL24	-1.9716	0.0241738
HRSP12	-1.97299	0.0211413
PMVK	-1.97524	0.0286812
ENSGALG00000016760	-1.97719	0.0358967
EIF4H	-1.97993	1.2019e-05
HADH	-1.98268	0.000213699
G3BP1	-1.98296	0.000557522
HYPK	-1.98306	0.0156035
FAM120A	-1.98365	0.0337716
EIF4E	-1.98813	0.0468559
USP5	-1.98871	0.0120379
TAF15	-1.98896	0.0282992
SARS	-1.98935	0.000192798
ARL6IP1	-1.99012	0.00240336
BLCAP	-1.9925	0.00166229
C5H14ORF166	-1.99412	0.00016385
SRSF7	-1.99605	0.000686384
PPA2	-2.00337	0.0207228
ELMO2	-2.00663	0.0172031
PPP2CB	-2.00756	0.000173395
ATP5J	-2.00876	7.62558e-08
TGM4	-2.00953	0
HMBS	-2.0102	0.046961
ZDHHC9	-2.01327	0.00587096
CHCHD10	-2.01429	0.00100308
PSMA1	-2.01451	5.79101e-07
RANGAP1	-2.01452	0.0270956
PSMA4	-2.01628	5.44799e-07
TSN	-2.01815	0.00237688
TPM3	-2.01959	0.000186118
HNRNPH1	-2.02208	1.57681e-09
TOMM22	-2.02353	0.000544274
PRELID1	-2.0238	0
ACTN1	-2.02634	2.22523e-06
HADHB	-2.03108	0.00036671
ARF1	-2.03268	0.000110578
MRPL35	-2.03285	0.00403671
CTNND1	-2.03467	8.91725e-08
DNTTIP1	-2.03892	0.0118976
QKI	-2.0425	0.0414484
TSPAN6	-2.04317	1.04968e-06
NDUFB8	-2.04336	1.2019e-05
ENSGALG00000003490	-2.04365	0.0358432
ANGEL1	-2.04403	0.0483334
DDX17	-2.04578	0.00910428
MPZL3	-2.0486	0.00220564
BCLAF1	-2.04986	0.00263417
LLPH	-2.05019	0.033285
STIM1	-2.05036	0.00922142
ACAD9	-2.05397	1.74437e-06
PSMA3	-2.05429	1.24396e-07
ARL6IP5	-2.0551	0.0114399
ARPP19	-2.05913	0.00023503
NUDT21	-2.05916	0.00554828
ZBTB10	-2.06415	0.0385694
SDHD	-2.0671	0.00887577
TPRG1L	-2.06768	0.0215747
ENSGALG00000007574	-2.0678	0.00272135
TKT	-2.06837	1.67503e-05
ARPC4	-2.06839	7.97393e-06
MRPS21	-2.06951	0.000102612
SSBP1	-2.06951	0.00362447
SRSF3	-2.06987	7.3752e-06
POLR2B	-2.07252	0.0367435
SLC25A4	-2.07382	0.0189292
CBX3	-2.07483	0.0018457
DAP	-2.07502	0.00052065
SH3GL1	-2.08167	0.0418611
YWHAE	-2.08258	0
POF1B	-2.08484	6.8501e-08
ENSGALG00000016249	-2.08613	0.000372826
NPC2	-2.08654	0.00206661
DENR	-2.08692	0.00387619
ERGIC1	-2.08813	0.00865287
SREBP-1	-2.08838	0.0138594
CIAPIN1	-2.1005	0.000418557
SS18	-2.10675	3.8637e-06
EIF3I	-2.10791	1.41651e-08
C10ORF57	-2.10846	0.00592744
MTX2	-2.11086	0.00969625
PSMB7	-2.11196	2.72486e-13
CTNNB1	-2.11326	0
RAB11B	-2.11556	0.00294839
PGK1	-2.11836	0
MRPL10	-2.11855	0.0180581
NT5C3A	-2.11909	0.034304
RQCD1	-2.12245	0.000392193
COPA	-2.12337	0.00121405
NDUFC2	-2.12619	0.00319026
EMP1	-2.12842	0.000922051
SDC4	-2.12916	9.34304e-06
PSMD2	-2.1296	0.000287738
ALDH7A1	-2.13122	0.00611814
ABCE1	-2.13249	0.000940644
PURH	-2.13519	5.16303e-08
PDHB	-2.13553	7.83428e-05
PDZD11	-2.13659	0.0417532
VPS33B	-2.13938	0.00729959
SRSF6	-2.14399	7.35896e-06
TSPAN3	-2.14608	6.54778e-09
melanoma	-2.14651	0.0423045
MRPL3	-2.14723	0.00558129
CA5B	-2.14884	0.00773143
PCNA	-2.14918	4.55606e-05
HDAC8	-2.15082	0.0252998
PPIB	-2.15289	0
HMGB3	-2.15352	1.17255e-07
KCNK1	-2.15772	0.0305936
COX17	-2.15805	0.00176766
ADSS	-2.15835	0.000772563
COL18A1	-2.16016	0.00597799
HSBP1	-2.16026	9.90726e-05
SCP2	-2.16062	0.0173476
SUMO3	-2.16135	1.5113e-07
MTPN	-2.1625	0.00374167
NDUFS5	-2.16261	0.00126086
ENSGALG00000024418	-2.16346	0.00644033
CAPN1	-2.16536	0.00325617
DCTN6	-2.16759	0.0220453
MRPL23	-2.16842	0.00933225
HNRNPA2B1	-2.17193	0
HNRNPA3	-2.17229	4.00236e-11
NHP2	-2.17616	0.0126861
FAM207A	-2.17673	0.0403896
TMED5	-2.17857	0.016038
LDHA	-2.1796	0
CKB	-2.17985	1.50324e-07
ACAT1	-2.18152	3.48404e-05
MPC1	-2.18233	0.000395159
PPA1	-2.18434	1.38935e-06
RTN4	-2.18455	0.000310293
CDC20	-2.18792	0.00388465
HBXIP	-2.18878	0.0262197
TAF12	-2.19035	0.0425027
PTRH2	-2.19194	0.0023746
PDCD4	-2.19246	0.000408018
ITFG1	-2.19255	0.0178082
CCDC12	-2.19298	0.0453437
ENSGALG00000002595	-2.19446	1.18935e-13
SFPQ	-2.19525	0.000953787
POLR2H	-2.19586	0.022498
NPC1	-2.19675	0.00174523
SLC27A4	-2.19925	0.0493046
SAV1	-2.1997	0.0306015
CYBA	-2.2001	0.00716001
HN1	-2.20121	5.82613e-05
COMMD4	-2.20186	0.0243811
USMG5	-2.20264	0.007572
ERBB2	-2.20286	0.00681142
FAM83H	-2.20333	0.0130724
VOPP1	-2.20869	0.0271283
PIN4	-2.21027	1.54745e-05
ENSGALG00000016918	-2.21161	0.000146246
NDUFB9	-2.21511	0.000452401
NDUFV1	-2.21558	7.33511e-07
GTPBP4	-2.21698	0.00807007
FUNDC2	-2.21899	0.00381542
EIF5A2	-2.22156	1.4373e-13
TMEM30A	-2.22282	0.00295407
POLR2E	-2.2242	0.000181879
MRPL40	-2.23044	0.00473407
EMC2	-2.23084	0.0013237
ENSGALG00000022570	-2.23205	4.50946e-10
NIFK	-2.23359	0.00259515
PDAP1	-2.23508	0.000816179
ACBD6	-2.23869	0.0449062
ENSGALG00000003348	-2.24169	0.00115662
MRPS10	-2.24309	0.0091345
FUBP3	-2.24358	0.00266155
PCBD2	-2.246	0.00814385
IPMK	-2.24874	0.00155844
MRPL17	-2.24919	0.00284638
ACAA2	-2.24961	0.0127138
ATP5F1	-2.24973	1.12497e-06
GFM1	-2.25008	0.0464957
PHB2	-2.25167	6.12337e-14
VPS26A	-2.25472	0.0016047
UBQLN4	-2.25628	0.0363428
SLC38A10	-2.25632	0.000443109
NAA20	-2.25926	0.001368
COX4I1	-2.25949	0
MMGT1	-2.26109	0.000487428
NDUFS8	-2.26523	3.53554e-06
SNX12	-2.26749	0.0116177
ENSGALG00000026300	-2.2681	5.63838e-07
ETFA	-2.26893	0.00855021
COX6C	-2.26996	0
NDUFB3	-2.27093	1.04375e-06
MAPRE1	-2.27148	1.42846e-05
TTLL12	-2.27218	0.0240473
ATP6V0B	-2.27358	0.0178082
ABI1	-2.27663	0.0156043
IGSF3	-2.27958	0.00940474
IK	-2.27993	0.00245198
ENSGALG00000007642	-2.28359	0.00457984
ALYREF	-2.28574	4.78643e-05
RBX1	-2.28609	0.0011874
CHMP1A	-2.28638	0.0374079
TSTA3	-2.28842	0.0170759
ENSGALG00000007863	-2.28849	3.64336e-14
LEPROT	-2.2892	0.0123834
CPM	-2.29156	0.0032355
DECR1	-2.29343	0.0137321
cldn3	-2.29445	3.22322e-10
SIRT5	-2.29745	0.00945245
TRIM7.2	-2.29951	0.00298326
ATP5C1	-2.29953	6.34525e-13
MRPL2	-2.30903	0.0462394
STK25	-2.3104	0.00119162
NDUFS6	-2.31084	0.000859848
SNRPD3	-2.31447	9.87302e-05
MRPL50	-2.32122	0.0368035
PMPCB	-2.32462	0.00311024
KCTD2	-2.32603	0.00237314
CCNA2	-2.32782	0.0275961
SAT1	-2.32992	0
BTG2	-2.33707	7.8447e-06
PHB	-2.33828	5.31669e-09
ATP2B4	-2.33882	0.0079406
UQCRC2	-2.33921	4.50946e-10
MRPL38	-2.3428	0.024005
PPL	-2.34332	0.000429103
ENSGALG00000000508	-2.34533	4.70522e-05
FASTK	-2.34843	0.00979436
CHCHD3	-2.349	0.00076338
QSOX1	-2.35121	0.0474036
ENSGALG00000013512	-2.35209	3.23287e-09
Mtch2	-2.35815	1.41337e-05
HIBCH	-2.35892	0.0503012
MRPS17	-2.36036	6.41692e-05
NDUFS3	-2.36242	5.09859e-07
PDLIM5	-2.36279	0.0051792
CDH3	-2.3641	0
ENSGALG00000002702	-2.36666	0.0106728
RANBP1	-2.36701	5.18179e-05
PHPT1	-2.36783	0.00886566
COMMD1	-2.36817	0.0421453
COX7C	-2.36907	3.04792e-06
SIKE1	-2.37097	0.0240046
ANXA11	-2.37097	2.34901e-05
PPFIBP1	-2.3733	0.00214146
PTGES2	-2.37388	0.0172031
FAM162A	-2.37415	0.000585731
PKP4	-2.37503	0.0156043
DNAJA2	-2.37507	2.18594e-05
NDUFB5	-2.37623	2.57462e-11
UROD	-2.37726	0.0345564
WDTC1	-2.37892	0.00709968
NDUFB1	-2.38139	4.34526e-10
ENSGALG00000002847	-2.38286	0.00204771
MMP15	-2.38521	2.22274e-08
NDUFA8	-2.38801	0.000192208
MPV17L2	-2.38902	0.0181306
CDV3	-2.38928	0.00287
OGDH	-2.40174	9.77717e-06
C11H16ORF80	-2.40352	0.000988965
PMPCA	-2.40363	0.00387179
PPIH	-2.40371	0.0014177
PNO1	-2.40765	0.00745888
Gga.5519	-2.40919	0.0105691
PSMD3	-2.40939	9.91232e-07
IMMT	-2.40981	1.76154e-05
IAH1	-2.41199	0.00957701
TUBB3	-2.41231	2.80055e-08
ANP32E	-2.41533	1.73467e-06
CSDE1	-2.41916	2.87705e-11
DCAF13	-2.42006	0.000688415
PPP6C	-2.42428	0.0499047
SH3YL1	-2.42696	0.0369927
RPN1	-2.42992	1.55605e-10
MGST1	-2.43077	0.0011055
LRRC16A	-2.43169	5.44998e-05
ENSGALG00000008054	-2.43269	5.10219e-05
GSTO1	-2.43604	0.00681142
PRDX1	-2.43668	0
CEBPB	-2.44059	1.14492e-10
HNRNPM	-2.44109	4.87713e-07
YAP1	-2.44319	5.39506e-05
PRPSAP1	-2.4445	0.0178082
PFKL	-2.44775	0.00652622
ISCU	-2.44817	0.0155305
DGCR2	-2.44863	0.00580409
NDRG1	-2.44893	2.5991e-05
CROT	-2.44919	6.32838e-05
TOR4A	-2.4493	0.00279442
PSMB3	-2.45318	5.36485e-07
FAM129B	-2.4574	9.55192e-06
TMEM38A	-2.45907	0.0111385
REST	-2.45997	0.00783002
TMUB1	-2.46247	0.00267118
ARPC5L	-2.46342	0.0290541
IDH3A	-2.46392	0.000720272
PDHA1	-2.46615	7.94487e-08
ENSGALG00000004908	-2.46626	1.46974e-06
CNDP2	-2.46648	6.57564e-05
UNC45A	-2.46781	0.0280359
RAD23B	-2.47523	0.00607354
POLR2C	-2.47848	0.00241073
PPDPF	-2.48022	3.58829e-09
BIRC5	-2.48146	0.00044161
OLA1	-2.48593	0.00506502
LDB1	-2.4868	0.00932103
DDB1	-2.48817	0.00162776
CISD1	-2.4898	0.0109649
MORN4	-2.4898	0.0124407
PEPD	-2.49159	0.00699654
NDUFA2	-2.49608	0.000774391
GYLTL1B	-2.49621	0.0383344
NUDT16L1	-2.49744	3.0292e-12
S100A11	-2.49889	0
GTF3A	-2.49916	0.00257993
LSM4	-2.49964	0.0156589
BASP1	-2.50299	0
ENSGALG00000024159	-2.50801	0.00057408
PHC2	-2.50866	0.0391342
IPO7	-2.51091	2.22252e-08
SLC25A5	-2.51253	0
MCM5	-2.51407	0.00773143
RTCB	-2.51999	0.00890568
LMF2	-2.52137	0.00597417
MRPL54	-2.52386	2.96437e-05
CDX2	-2.53039	8.15048e-08
NFYC	-2.5315	6.62689e-06
SLC19A1	-2.53241	1.82624e-05
COX15	-2.53322	0.0209092
RNF223	-2.53426	0.0222953
RCN2	-2.53735	0.00362447
GPI	-2.53978	0
acl	-2.54106	1.14866e-05
ENSGALG00000007035	-2.54426	0.0081001
SH3BGRL3	-2.54542	4.94602e-09
ST13	-2.5459	4.58156e-07
NDUFA1	-2.54826	1.89744e-08
NDUFB6	-2.54974	1.90828e-07
ENSGALG00000010101	-2.55046	2.52443e-05
ATP5A1	-2.55129	0
SUCLG1	-2.55259	0.00220122
WDR43	-2.55403	0.0131482
C1H21ORF33	-2.5559	0.00249687
MRPS11	-2.55745	2.39854e-05
TRAP1	-2.56045	2.69552e-05
ENSGALG00000004725	-2.56131	0.00444233
ARL8A	-2.56217	0.00957
C5H11ORF58	-2.56594	5.09859e-07
CHCHD2	-2.56604	0
NOP2	-2.56732	0.016162
MED20	-2.5676	0.0183395
VPS26B	-2.56926	0.0096842
ENSGALG00000007954	-2.57148	0.00587977
OCIAD1	-2.57166	0.000222596
ABCF3	-2.57193	0.00312693
PTCD3	-2.57222	0.0453437
MGRN1	-2.57565	0.00145802
TOP1MT	-2.57631	0.0222953
EIF4A3	-2.57679	6.97062e-09
GPATCH11	-2.5825	0.0374013
UQCRC1	-2.58265	6.87623e-13
CHURC1	-2.58452	8.87383e-07
RBBP4	-2.58793	2.31867e-07
EBNA1BP2	-2.58819	0.000321251
FSCN1	-2.5901	0.000301911
UBAP2L	-2.59067	0.00613986
TOMM70A	-2.59473	0.00380188
ERH	-2.59557	4.99411e-12
C26H6ORF106	-2.59868	0.000132122
EPRS	-2.59874	0.00398858
ARHGDIA	-2.59877	0
ENSGALG00000004144	-2.60069	0.00128116
NAA15	-2.60163	5.10711e-05
CYB5R3	-2.60338	4.66528e-07
GPX1	-2.60832	0
NMT1	-2.60982	0.0181617
PLK1	-2.61046	0.000459174
ENSGALG00000006899	-2.61115	3.68131e-13
NDUFB4	-2.61145	0.000668392
MMP11_2	-2.61182	0.000183011
PTTG1IP	-2.61391	0.000516801
ZNF511	-2.61429	0.0500536
SF3A2	-2.61968	0.000555221
RTN4RL2	-2.61968	0.0156043
TTL	-2.62094	0.0313057
ENOPH1	-2.6213	0.0257904
POLR2L	-2.62153	1.62594e-06
AHCY	-2.62239	3.15567e-05
SPTBN1	-2.62475	9.74459e-05
NDUFA12	-2.62511	2.67777e-08
RNPEP	-2.62768	4.3029e-07
NCLN	-2.62903	0.0138329
LONP2	-2.63028	0.0127688
DPAGT1	-2.63563	0.0130534
FHDC1	-2.63763	0.0371315
CYB5A	-2.63789	3.51479e-06
HYAL2	-2.63812	0.0145458
ALDOC	-2.63821	0
NUDT4	-2.63894	9.82264e-06
PYGL	-2.64153	0.0169531
METTL11A	-2.64319	0.000108611
APOO	-2.64541	0.0186582
LTA4H	-2.65259	0.0257904
VATB	-2.65774	0.00629497
ENSGALG00000007683	-2.65782	0.0315373
ECHDC2	-2.6647	0.0302878
RABL6	-2.66644	0.0429444
CLTB	-2.66724	0.00010955
PSMB4	-2.66866	4.82738e-12
SNRPE	-2.66915	1.17979e-06
NDUFA10	-2.67294	1.75422e-05
ACOT7	-2.67385	0.0393863
GRK6	-2.67459	0.0358772
NOL7	-2.67485	0.041608
DDX19B	-2.67537	2.6236e-07
ITM2A	-2.68091	0
IL22RA1	-2.68905	0.00402713
NREP	-2.6908	0.0039073
SOD1	-2.69085	1.33471e-07
BCL2L13	-2.69449	0.0274572
MRPS31	-2.69946	0.00153051
PTPLB	-2.70796	0.0498253
GSS	-2.70948	0.0280918
PFDN2	-2.70967	0.000114899
PKM	-2.71312	0
FKBP25	-2.71568	3.09919e-10
SERBP1	-2.71705	0
RBM19	-2.71891	0.0476708
NAA50	-2.72018	3.12505e-05
GRSF1	-2.72241	0.00119162
UBE2C	-2.72723	0.000795898
CLTA	-2.7274	0.000974593
C26H6ORF125	-2.72759	0.00109235
COL17A1	-2.72869	0.0274894
BMF	-2.73004	0.0122625
SCD	-2.73284	8.19003e-09
PARP1	-2.73288	0.00629497
PES1	-2.73389	0.000287915
TFAM	-2.73568	0.00157616
ENSGALG00000000629	-2.73878	1.17521e-05
NDUFS1	-2.74172	3.64304e-09
PCYOX1L	-2.74276	0.00819193
DBI	-2.74404	0
LSM6	-2.74413	0.0130559
NPLOC4	-2.74545	0.00685435
TXNDC17	-2.7488	0.000128598
MED23	-2.75616	0.00949433
ITM2B	-2.7562	0
TMEM70	-2.75633	0.000885978
COX6A1	-2.76223	0
KLF3	-2.76372	0.0277092
RAN	-2.76758	0
LRPAP1	-2.76892	0.00387179
RAB3IL1	-2.76958	0.0102989
XPO5	-2.77188	0.00174294
S100A4	-2.77509	0.00215922
RABIF	-2.7791	0.0306141
DNAJC9	-2.78107	0.0413487
ARHGEF10L	-2.78256	0.00969625
TMED10	-2.79014	0
POLD3	-2.79225	0.0292294
ENSGALG00000008518	-2.79558	0
CYB5R2	-2.79623	0.0368183
PSPC1	-2.79814	0.018241
TXN2	-2.79932	3.36252e-05
GNL3	-2.80324	0.000314604
LLGL1	-2.80377	0.000181879
MCFD2	-2.80756	0.000507715
EPHA1	-2.80947	0.00647622
SYNGR2	-2.81001	3.74262e-05
GOT1	-2.81131	1.71385e-06
SMARCE1	-2.81209	0.0228124
ST14	-2.81215	2.08198e-06
SMARCC1	-2.81711	3.42365e-05
DLAT	-2.81884	0.000349181
NDUFAB1	-2.82134	3.55343e-09
SFN	-2.82193	1.56272e-06
CTDSP1	-2.82523	0.000785597
MDH2	-2.8266	3.69332e-12
PPP2R4	-2.82703	0.0141784
LONP1	-2.82874	0.0001483
GAPDH	-2.82895	0
TNKS1BP1	-2.83308	0.000290134
RUVBL1	-2.83717	0.000458631
C15H12ORF49	-2.83758	0.018241
U2AF1	-2.83873	0.00374167
ETNK1	-2.84025	2.20854e-06
ENSGALG00000021692	-2.84361	2.21399e-11
CST3	-2.85034	9.7038e-07
SF3A1	-2.85175	0.000202263
Gga.52643	-2.85319	8.82465e-05
PLEKHB2	-2.85854	0.00403671
rbf	-2.85984	0
Protein_3	-2.86153	0
NCL	-2.8619	0
TEX10	-2.8622	0.0147426
MED8	-2.86327	0.032714
DDX27	-2.8646	0.00254052
ENSGALG00000005254	-2.86608	2.67217e-05
PPAP2C	-2.87386	0.00139923
ATP5G3	-2.87387	0
HAGHL	-2.87392	0.0345564
ACSL1	-2.87609	0.0092204
MYL4	-2.88009	0.000181879
SUCLG2	-2.88199	0.000101924
ACADL	-2.88363	1.02899e-10
TOLLIP	-2.88391	0.000169028
HELLS	-2.88391	0.0494244
IMPDH2	-2.88889	4.74631e-08
POLR3K	-2.88994	0.00523032
MRPL9	-2.88994	0.00373116
PGAM5	-2.89852	0.000678056
PFKFB4	-2.90085	0.0382846
UGP2	-2.90275	0.000505022
HIPK2	-2.90521	0.00681142
PDK1	-2.90887	0.0326195
ENSGALG00000009702	-2.90935	0.000722171
FKBP9	-2.91008	3.30508e-07
NDUFA4	-2.91035	1.18935e-13
SEC14L1	-2.91259	0.0418973
MRPS22	-2.91388	0.00206776
ENSGALG00000023243	-2.9154	0.0504747
PSAP	-2.91613	0
HADHA	-2.91692	2.72137e-11
TBL3	-2.91826	0.00669761
ENSGALG00000012312	-2.91871	0.00129137
TPP1	-2.91969	0.000732838
MCM6	-2.93159	0.0388065
MRPL51	-2.93525	0.0015718
MGST3	-2.93934	4.61703e-08
SCEL	-2.94583	0.0174967
METAP1	-2.94858	0.00194506
ENSGALG00000017553	-2.94987	0.00446115
ROMO1_2	-2.95057	0.0151013
SRM	-2.95076	0.00635191
VDAC3	-2.95081	2.11953e-06
NETRAF3	-2.95278	0.000188626
PXDN	-2.95298	0.000113893
AK2	-2.9538	2.19575e-05
KRT19	-2.95395	0
UBR7	-2.95558	4.68961e-05
SHMT1	-2.95707	0.00646579
ATP5H	-2.96153	2.52649e-09
COX7A2	-2.96208	5.09979e-12
WDR5	-2.96472	0.00061272
CAD	-2.96767	0.000859848
DECR2	-2.97273	0.00646675
EDA	-2.97465	0.00981242
ENSGALG00000007131	-2.97547	3.20655e-12
NOTCH2	-2.9761	0.0020946
KHDRBS1	-2.97746	0.00206006
C17H9ORF16	-2.97886	0.035903
MOCS2	-2.98776	0.027514
CSTF2	-2.99185	0.00109672
SNRNP40	-2.99596	0.00627046
EI24	-2.99623	1.08576e-05
MRPL13	-3	5.10525e-07
ENSGALG00000027068	-3.00229	0.0011221
DSE	-3.00253	0.0171134
GSTK1	-3.0028	0.000269318
DDT	-3.00535	2.37865e-07
GINS3	-3.01499	0.018241
HEXB	-3.01801	0.00187777
ABCB10	-3.02152	0.015148
PLEKHA5	-3.02279	0.0456207
PUS1	-3.02332	0.0390067
GUK1	-3.02737	0.0294221
HSP90AB1	-3.02833	5.3253e-13
PHGDH	-3.02925	0.000484936
SSB	-3.0303	5.80709e-05
DLST	-3.03064	1.49994e-06
OLFML2A	-3.033	0.000402924
SMPD1	-3.03318	3.81317e-06
THUMPD1	-3.03705	0.0046869
KDELC1	-3.03755	0.00228161
PEX6	-3.04015	0.010459
WNT5A	-3.04308	0.0320676
ENSGALG00000001515	-3.04495	0.0141784
KIAA1522	-3.04607	0.00500844
GLRX5	-3.04655	0.00120926
ADAR	-3.04811	0.0195428
P4HA1	-3.05877	0.00615947
RFC5	-3.05994	0.00853092
UTP11L	-3.06374	0.0264873
PSMG3	-3.06698	5.49268e-05
KLHL13	-3.07046	0.0346485
SLC25A1	-3.07273	0.000431092
KLF9	-3.07475	0.00728232
RSL1D1	-3.0755	0.0127124
DPP8	-3.0779	0.00694726
EFTUD2	-3.07949	0.00489133
FTH1	-3.08475	0
BTG1	-3.09084	0
AIP	-3.09496	0.0468559
ENSGALG00000024039	-3.09572	0.00219786
TARS2	-3.09911	0.00602998
TMEM41B	-3.10015	0.000154766
NR2F1	-3.10406	0.00277555
EPN3	-3.10568	1.27462e-05
RPN2	-3.11225	5.24545e-09
STOML2	-3.11225	0.000367185
COX5A	-3.12269	0
ENSGALG00000023314	-3.12408	0.000649753
CALD1	-3.12453	1.02752e-12
PPAP2A	-3.12491	0
CRLS1	-3.12521	0.00195124
PKP3	-3.12764	0.000516801
FAM136A	-3.12781	1.7043e-06
FAM117A	-3.1279	0.020064
LAMC1	-3.1353	0.000314785
ARID3B	-3.1408	0.000113325
HSPA9	-3.14256	0
UNC119B	-3.14448	0.00121959
PAFAH1B2	-3.14758	5.1469e-06
ENSGALG00000023447	-3.14833	2.15464e-09
UTRN	-3.14999	0.00554877
IDH2	-3.15797	9.34937e-15
RCC2	-3.16099	3.55495e-06
CTH	-3.16439	0.000242871
DKC1	-3.16536	3.33992e-08
SLC12A4	-3.167	4.34027e-05
NOP58	-3.17726	5.4746e-06
MEMO1	-3.17768	6.94963e-10
IPO9	-3.17883	0.0251969
ENO1	-3.17888	0
PAICS	-3.1793	0.0169583
CCNG1	-3.17984	2.06407e-09
LSG1	-3.18096	0.0451583
MPP1	-3.18166	0.00498759
NDUFB10	-3.18556	1.4339e-11
ARFIP2	-3.19112	4.03642e-05
P4HB	-3.19274	0
ANAPC16	-3.19524	0.000272283
CAPZB	-3.19814	1.02038e-09
MRPL14	-3.20365	6.12154e-05
DYNLL1	-3.20679	0.00109342
LAMB3	-3.21494	0.0138964
PSMD11	-3.21645	1.90269e-09
PGAP2	-3.21668	0.00565505
STRN	-3.22209	0.034067
LAP3	-3.22429	0.000175098
CTSZ	-3.22681	0.00020335
PSMG2	-3.22751	0.00647622
COBLL1	-3.23146	0.000186886
MPI	-3.23253	0.00379568
DUT	-3.23396	0.000324686
CDC25A	-3.23625	0.00266205
CBR1	-3.24852	3.58426e-05
ENSGALG00000028551	-3.24955	0.0425479
SGSM3	-3.25122	0.00137141
DSG2	-3.25738	2.41856e-10
ITGB5	-3.25807	2.74668e-14
ERLIN2	-3.26425	1.90235e-05
EIF6	-3.2651	2.65132e-05
DRG2	-3.26554	0.00277093
TBL1X	-3.26672	0.000527247
FAM98A	-3.26786	0.020963
MATR3	-3.26918	6.79992e-08
CCDC86	-3.27739	0.00296509
ADCK3	-3.2845	5.79922e-07
SF3B4	-3.28893	4.32219e-07
PPIA	-3.29457	0
ENSGALG00000016007	-3.29557	0
ASAP2	-3.2956	0.0110046
DNMT3B	-3.2975	1.86062e-07
HSDL2	-3.29854	0.000785597
ZDHHC3	-3.30645	0.00557506
TMEM141	-3.31388	0.00498018
ENSGALG00000006292	-3.31799	9.61598e-05
ELOVL6	-3.31973	0.00320685
PEX10	-3.31973	0.0233493
TCOF1	-3.32198	0.00552763
SPINT1	-3.32371	5.58185e-10
YARS2	-3.32688	0.0226397
AP2B1	-3.32997	0.0039057
RBP5	-3.33311	0.0096842
LARS	-3.33859	0.000269687
POLDIP2	-3.34747	0.00262475
C1orf198	-3.34888	0.00116012
NKIRAS2	-3.35274	0.00740406
GM2A	-3.35344	0.0076138
PRPF19	-3.36508	1.18935e-13
HSPE1	-3.36552	0
PRPF8	-3.37007	3.08576e-06
TMEM150C	-3.37201	0.000101868
PPM1H	-3.37456	0.00458192
NIT2	-3.37559	0.0393863
PSIP1	-3.38288	0.001822
XPA	-3.384	2.16674e-10
CDC42EP1	-3.38412	0.00189872
TET3	-3.3908	0.00555349
TOM1	-3.39235	0.0110815
CCNB2	-3.39601	1.34623e-05
TATDN1	-3.40225	0.00292469
C15orf39	-3.40492	0.000484936
EMILIN2	-3.40607	8.00602e-06
DUSP19	-3.41077	0.0422524
DGUOK	-3.41364	0.000108879
MAP2K2	-3.41396	0.00012391
KPNA2	-3.41466	6.82049e-07
PANK1	-3.41478	0.0166851
ENSGALG00000028484	-3.41801	0.000261792
CORO1B	-3.41987	0.0102236
SNRK	-3.42083	0.00969625
JUP	-3.42197	0
KSR1	-3.4331	0.0239652
GCNT1	-3.44076	0.0433672
APITD1	-3.44355	0.016162
MRPS6	-3.44597	8.01085e-07
MND1	-3.46982	0.0421434
[2Fe-2S]_2	-3.47192	0.0001368
COL4A5	-3.47473	2.00699e-06
LARP1	-3.47558	1.57387e-05
PIGK	-3.48521	0.000605876
TPI1	-3.48597	0
LGMN	-3.48646	7.63873e-08
METTL24	-3.48969	0.0111467
ANAPC1	-3.49272	0.0240961
ECHS1	-3.49497	4.24428e-08
Protein_1	-3.49529	0
CMTM4	-3.49789	0.00647622
CFDP1	-3.49924	0.00822664
DUSP7	-3.50049	0.00387179
DDX10	-3.50404	0.0358772
DOHH	-3.50431	9.30912e-05
ESYT2	-3.50518	0.000692716
PRDX6	-3.50792	3.08374e-10
EXOSC2	-3.51321	0.00161591
ATP1B3	-3.51472	1.80544e-12
METAP2	-3.5171	0
NCBP2	-3.51778	2.15475e-08
HID1	-3.53892	0.00116012
LANCL2	-3.5456	0.0305401
ARHGEF9	-3.54736	0.0179128
ENSGALG00000027696	-3.54831	0.0265314
GFPT1	-3.54894	0.000168192
TNFSF10	-3.55723	3.66336e-05
CTSA	-3.55898	6.12337e-14
C1QBP	-3.56026	0
RRP7A	-3.56711	0.00554877
PTPRF	-3.56838	7.1035e-06
EEF2K	-3.58605	0.00361722
BYSL	-3.58773	9.04039e-05
NRBP2	-3.59086	0.00172029
CD9	-3.59306	4.17019e-06
GAR1	-3.59464	7.50189e-05
PLTP	-3.60365	0.0463524
CMPK1	-3.6173	5.82184e-05
ENSGALG00000012641	-3.61902	0.00442102
COQ9	-3.62053	1.36831e-07
SLC35F6	-3.62413	0.000426063
DLD	-3.62599	3.24804e-06
TMEM248	-3.62644	3.54042e-08
FKBP8	-3.63095	3.90628e-06
MRPL55	-3.63307	0.00300926
TBC1D14	-3.63317	1.40936e-05
MRPS23	-3.63466	0.000186886
USB1	-3.64248	0.0138964
RASSF7	-3.64405	0.00992992
RCL1	-3.65467	0.0243689
TIMM21	-3.66	0.00745888
BMP2	-3.6707	0.000149102
FADD	-3.69023	0.00237688
ENSGALG00000000307	-3.69383	0.000958714
SOD2	-3.70505	9.03023e-10
GIPC3	-3.70876	0.0403869
PARS2	-3.71831	0.0197613
NT5DC1	-3.72554	1.34623e-05
ENSGALG00000021636	-3.72593	0.020963
SCAMP4	-3.72746	0.0129333
SEC31A	-3.72995	1.97297e-05
NF2	-3.73105	1.62594e-06
ANKRD50	-3.74356	0.00320685
AKAP1	-3.74887	0.00047709
POLE3	-3.76434	0.000324887
PGAM1	-3.76622	0
NXN	-3.77026	0.0223372
TFAP2A	-3.77123	0
NEU3	-3.77265	0.00405689
RRM1	-3.7728	0.00658955
PEBP1	-3.77364	0
NOXO1	-3.77455	0
Wnt3a	-3.77601	5.15289e-05
ARHGEF26	-3.78004	0.0061391
CKAP2	-3.78233	0.00566799
ENSGALG00000028858	-3.7841	0.0372391
RCAN1	-3.78937	2.57581e-06
SMO	-3.79264	0.000304125
ENSGALG00000027373	-3.79586	0.000766815
SMC2	-3.80104	0.00328424
ELF3	-3.80287	0.00202124
MIF	-3.81758	0
DBNDD2	-3.81769	1.0261e-08
DCPS	-3.8246	0.00388903
ENSGALG00000008755	-3.83046	0.00141138
EIF2B2	-3.84856	2.31826e-09
BRI3BP	-3.85648	0.00114915
C2CD2	-3.8634	0.0484797
SNRB'	-3.87302	1.00282e-07
NNT	-3.87823	0.00165704
HYI	-3.87834	0.00020335
PWP1	-3.88758	0.0108874
PKP1	-3.89194	0
UQCRH	-3.90397	0
ENSGALG00000001330	-3.90918	0
GRHL2	-3.92275	2.82318e-05
CCND2	-3.93589	0.000120344
ATL1	-3.93965	0.00558129
AURKA	-3.94218	0.00794632
RERG	-3.94565	6.02869e-12
DSC1	-3.95165	1.62627e-07
LMNB2	-3.95166	0.000649753
SAPCD2	-3.95495	0.0128881
TF	-3.96104	0.0039057
FARSB	-3.96766	0.00057759
C9H21ORF2	-3.9697	5.52644e-05
AP1S3	-3.97137	4.53085e-14
YWHAH	-3.97308	0
BCL2L1	-3.97523	3.17496e-06
PTGR1	-3.98367	1.8924e-05
CMIP	-3.98791	1.16335e-08
B4GALT2	-3.99437	2.21399e-11
ALDH9A1	-3.99827	3.92601e-08
ENSGALG00000001604	-4.00198	0.0371691
PCBD1	-4.00299	3.45198e-05
CKS1B	-4.0034	0
BCKDHB	-4.00647	0.00241534
RAD18	-4.00797	0.0222218
CLN6	-4.02198	0.00110768
UQCR10	-4.02243	0
AIFM1	-4.02245	1.00293e-06
ENSGALG00000027352	-4.03641	0
JSC	-4.04592	1.30146e-05
TIMM13	-4.04833	2.74668e-14
ABHD17A	-4.05068	1.05049e-07
ASPH	-4.05132	0.004031
ENSGALG00000006730	-4.05637	0.000343932
CLIC6	-4.05907	0.000270757
TOP2A	-4.06917	0.000469252
SSBP3	-4.06943	1.41844e-09
UBE2L6	-4.07185	0.0199054
MYO1B	-4.07238	0.000508822
TNS4	-4.07852	0.000370835
PRKAR2A	-4.079	1.18034e-10
FANCL	-4.0823	0.0341149
SEMA3B	-4.08425	8.00602e-06
RARS	-4.08769	1.90853e-11
UNC5B	-4.08908	0.000607079
UMPS	-4.09242	1.35656e-05
PRICKLE1	-4.09409	0.00631815
ECI1	-4.09497	6.9945e-12
LL	-4.10236	8.58767e-07
PDE7A	-4.10387	0.000489188
UQCR11	-4.10677	0
DIRC2	-4.11095	0.000141618
LYPLA2	-4.11349	1.83443e-07
TNRC18	-4.14457	7.47989e-06
SEPP1	-4.14966	0.00383911
YEATS2	-4.16836	0.00316617
BMP7	-4.16868	9.34937e-15
ENSGALG00000006246	-4.1756	0.0442816
DAP3	-4.18106	8.89405e-06
COMMD3	-4.18123	0.00981237
POR	-4.18173	0.00133087
NASP	-4.18293	1.47658e-07
SNRPF	-4.19358	1.03436e-13
NUDCD3	-4.19634	0.000272221
SEMA5B	-4.19963	0.00532008
NUF2	-4.23667	0.0276052
LANCL1	-4.24043	0.000592551
SLC16A2	-4.24684	0.0197556
SLC16A1	-4.24709	0.000324937
MICALL1	-4.2497	5.79101e-07
ENSGALG00000002903	-4.25755	0.000287915
ENSGALG00000029174	-4.27987	0.0169583
TPM4	-4.28447	8.19709e-10
DTX4	-4.28484	0
HIC2	-4.28641	0.0019495
CCNI	-4.29077	8.70459e-14
SFRP2	-4.30832	0.00356167
UPK1B	-4.32574	0
NT5C3B	-4.34955	0.014726
MYO18A	-4.37609	0.00195225
FABP3	-4.38067	0
ELOVL5	-4.3849	0
TIMM8A	-4.40315	1.82371e-05
NAT10	-4.40583	0.00768628
TLCD1	-4.41174	8.68186e-08
SLC5A11	-4.41664	0.00193034
SNRPG	-4.41991	0
COTL1	-4.42218	5.98631e-08
PPAT	-4.42321	0.00691076
TOR2A	-4.44057	0.0195428
ENSGALG00000012021	-4.44175	0.000762448
LRPPRC	-4.46155	1.64301e-07
ENSGALG00000014589	-4.47515	1.37672e-09
ARID3A	-4.47685	4.49459e-10
CITED4	-4.49159	0.00113402
SYT8	-4.49814	9.41997e-06
HPS3	-4.52228	0.0487532
EPB41L5	-4.54335	4.00517e-08
ABCA2	-4.54614	0.0160943
PEO1	-4.56637	0.00104727
GALNT3	-4.59056	3.8637e-06
SLC25A39	-4.59157	0.000114016
CTSB	-4.60298	0
AKR1A1	-4.60442	1.75036e-13
CCDC50	-4.60934	0.000369994
SLC35E3	-4.62438	0
ENSGALG00000016823	-4.6248	0.000114829
TDRP	-4.63175	0.00470802
PDSS1	-4.65199	0.0073323
MSRB1	-4.65624	0.00316019
CLDN4	-4.68433	0.000818062
ACOT13	-4.68626	5.96821e-05
MDH1	-4.69325	0
BEST4	-4.71472	0.038167
PGAP3	-4.72203	0.00135357
PLS3	-4.72786	1.89744e-08
C16ORF5	-4.73061	0.000278334
PVRL1	-4.73185	1.82765e-07
WBP1L	-4.73922	1.0108e-09
WEE1	-4.74185	1.59874e-13
ENSGALG00000002097	-4.74617	0.0201547
KIF13B	-4.74749	0.00151462
RIF1	-4.75266	0.0118976
PLA2	-4.78041	0.0241738
SNU13	-4.80951	1.60734e-07
TIAM1	-4.81714	0.000730247
SPON1	-4.82137	4.2974e-09
Ex-FABP	-4.82398	1.3437e-10
SEC31B	-4.84896	0.0186582
ENSGALG00000022720	-4.8604	0.0169453
LAD1	-4.86309	4.37752e-09
STUB1	-4.86488	2.99111e-09
GAB1	-4.87708	2.03153e-06
ENSGALG00000027822	-4.88623	0.0201547
C7orf55	-4.89548	0.00930226
ANP32B	-4.93059	0
KLF5	-4.96603	0
DAG1	-4.9697	0
AK1	-4.97645	9.34937e-15
NIP7	-4.99738	2.05041e-08
ACO2	-5.02718	2.02087e-11
HSD17B4	-5.03372	0.000513028
ENTPD1	-5.03618	0.00336187
GMDS	-5.03959	0.000177164
MCM2	-5.04697	0.00123035
FOS	-5.07462	0
COL4A6	-5.07882	2.05716e-09
TYMS	-5.08493	0.00434527
TTLL4	-5.09859	0.0160586
RGN	-5.1056	0
SPARC	-5.11547	0
THOP1	-5.11811	0.000181879
METRNL	-5.13784	0.00247469
FAM83C	-5.14558	0.0154422
SORL1	-5.14765	0.0260742
GART	-5.15493	0.00816305
CENPQ	-5.16402	0.0494187
ENSGALG00000007846	-5.16547	0
NDUFA5	-5.16865	3.42923e-07
NPDC1	-5.17112	1.85029e-14
POLG	-5.17477	0.00699326
ENSGALG00000023936	-5.18933	0.000143988
ENSGALG00000028238	-5.2019	0.00081541
GALM	-5.24823	1.59274e-05
CLUH	-5.25491	2.12108e-05
BBOX1	-5.29841	0.0347407
POLR1A	-5.30619	0.0169188
PBK	-5.31476	0.027401
TBX3	-5.31715	1.29226e-07
EP3	-5.33083	0.0293066
DCTD	-5.33391	0.00863244
TGIF2	-5.3387	0.00128618
LGALS1_1	-5.34102	0
PTS	-5.34191	3.5447e-06
ERI3	-5.34884	4.78643e-05
OLFM1	-5.35998	0.00210837
VRTN	-5.39456	2.87314e-11
PRICKLE2	-5.4027	0.00654107
PEMT	-5.40483	0.00170611
Ii	-5.41052	0.00525584
GGH	-5.41531	0.00286069
SEMA4G	-5.43728	0.00102258
SERPING1	-5.44067	9.98441e-07
SHROOM3	-5.45053	0.00121378
UNG	-5.46866	0.0194833
TMEM177	-5.47237	0.0338622
ELOVL1	-5.47404	0
SEMA6D	-5.47589	5.81149e-05
WDR77	-5.49284	5.18013e-05
PERP	-5.50605	1.37727e-11
SGK1	-5.51335	0
CIRH1A	-5.51638	0.000682135
ENSGALG00000027114	-5.51983	0.00118774
GATA2	-5.52395	0
ENSGALG00000016570	-5.5555	0
EMP2	-5.56296	1.76154e-05
ENSGALG00000019284	-5.57384	0
MRAS	-5.59019	4.05486e-08
UACA	-5.60566	1.50234e-11
DACT1	-5.63662	0.00318469
F2RL1	-5.64431	0.00417096
ENSGALG00000027207	-5.68236	8.3882e-09
ENSGALG00000010034	-5.70936	0.0156559
GOT2	-5.71221	0
RNF208	-5.71875	0.00222347
GAREM	-5.72307	0.00259309
ENSGALG00000026433	-5.74469	0.00615947
NOLC1	-5.74783	1.13498e-06
GSTZ1	-5.75765	0.0198924
SCNN1A	-5.78566	0
NR6A1	-5.79687	3.78134e-08
MDM2	-5.80509	0
LASP1	-5.82578	0
SCNN1B	-5.8458	1.47977e-05
MYBBP1A	-5.8614	0.000935702
ARHGEF37	-5.86637	0.0181712
PPID	-5.88998	2.8774e-09
DHX37	-5.92034	0.0320612
PARVB	-5.93896	0.000159113
AIM1L	-5.98509	0.00334579
SLC16A6	-5.98667	1.73789e-09
ENSGALG00000021838	-6.01701	0.000141415
SYNGR1	-6.02793	3.29587e-05
ZNRF2	-6.11132	0.000158241
CGN	-6.12053	7.64518e-11
NDUFS7	-6.1249	5.32773e-14
STYK1	-6.12954	0.00276713
TGFBI	-6.15255	4.24101e-06
GJA1	-6.20408	5.16537e-07
RRP9	-6.20973	3.53406e-13
FAK	-6.22811	5.3253e-13
SLC29A1	-6.22977	8.87197e-05
ENSGALG00000013067	-6.23999	5.32773e-14
CDT1	-6.25561	0.000370835
C1orf116	-6.25691	3.07665e-05
MDK	-6.27226	0
NPM3	-6.27307	0
HTRA1	-6.30322	0
GALNS	-6.33861	0.00397639
TNFRSF19	-6.36504	0.0147426
ENSGALG00000028221	-6.45883	0
VAV3	-6.46778	0.000947301
CECR5	-6.47347	0.0130742
R3HCC1	-6.47612	0.000123972
FAM129A	-6.48039	0.0186582
LIMK2	-6.49289	6.75376e-11
ARHGAP18	-6.542	0.000147846
ZNF774	-6.54286	5.78271e-11
SLC25A30	-6.5457	0
LDHB	-6.66021	0
TLN2	-6.68631	0.000499148
PLCXD1	-6.7993	0
ATP1A1	-6.81319	0
PQLC2L	-6.81418	8.37066e-11
MAK	-6.83657	0.0372391
SEMA3A	-6.88957	0.0327166
ADAMTS9	-6.88987	0.000383904
UTP20	-6.91316	0.0251577
MPP2	-6.98749	0.00362447
ABHD12B	-6.99262	9.29513e-05
ITPR2	-7.00426	0.00373116
ENSGALG00000016471	-7.00538	1.33832e-05
L3MBTL3	-7.01794	0.000685394
CDXB	-7.02765	0.0131781
ENSGALG00000012332	-7.03572	0
GATB	-7.06091	0.0310926
SLC16A10	-7.07369	7.69865e-05
SLC41A3	-7.12124	0.00323109
ENSGALG00000001885	-7.17113	0
EVPL	-7.1762	3.7244e-09
HK1	-7.17703	0
AGRN	-7.17928	7.50681e-06
SIGMAR1	-7.19478	3.58426e-05
ENSGALG00000005956	-7.20088	2.40408e-06
AK6	-7.24425	0.0443544
EPAS1	-7.24671	0
LY6E	-7.299	0
laminin	-7.30091	4.71269e-09
ENSGALG00000016722	-7.34124	0.000142671
ENSGALG00000004827	-7.36419	0.000314785
BAIAP2	-7.37957	1.0612e-08
FAHD1	-7.38907	0.00201231
ENSGALG00000000824	-7.41526	0.0197865
hairy1	-7.42596	6.33615e-09
GAS2	-7.43556	2.07571e-05
MCM3	-7.48591	0.000624534
CTSD	-7.5611	0
MT4	-7.56709	0
ENSGALG00000009407	-7.58325	0.0467579
ZOV3	-7.60588	4.51575e-12
G0S2	-7.625	0.000253981
IGFBP7	-7.63697	1.97297e-05
TFRC	-7.67049	4.59661e-07
CLYBL	-7.69169	0.0186582
TIMM10	-7.75572	9.44635e-05
ASTN2	-7.75943	1.90235e-05
ADA	-7.78859	1.35656e-05
EPHX2	-7.80556	0
LAMB1	-7.81519	0
ZNF185	-7.8273	0.00976857
KRT15	-7.83249	0.0047141
HINT2	-7.85842	0.0209771
SLC16A12	-7.86549	0.0411071
VENTX	-7.90877	0.00190249
F8	-7.91704	0.00383183
RRP12	-7.9456	2.69087e-05
PPIF	-7.96735	7.47989e-06
ENSGALG00000003690	-8.09184	0.000350711
DDO	-8.10409	8.7163e-13
DEF6	-8.15974	6.77345e-06
APELA-201	-8.16964	1.08637e-06
SLC6A14	-8.18521	0
GPRC5C	-8.21863	0.00171789
SNTA1	-8.2383	0.00316239
CBLN2	-8.26968	0.00969625
GPC1	-8.31521	4.46912e-11
FSTL1	-8.42095	1.58184e-12
DHRS11	-8.63266	0.000181108
ARHGEF17	-8.64781	9.94318e-07
SLC4A4	-8.65366	0.00405448
SALL4	-8.67074	0
KALRN	-8.7198	0.0336959
BTBD6	-8.74887	5.61698e-08
C9H2ORF82	-8.79209	7.25437e-07
C3orf17	-8.8699	0.0468559
MFGE8	-8.88222	0
HPDL	-9.17293	0.00552763
SFXN5	-9.214	0.0216197
SLC28A3	-9.25307	1.20406e-11
SKAP2	-9.38035	1.90486e-11
ATP11C	-9.38519	6.13149e-08
MTHFD1	-9.5352	0.0039057
CDCA7	-9.7011	0.0240744
ATP6V0E1	-9.7517	0.000795938
ENSGALG00000010303	-9.76899	0.000438824
ARID3C	-9.87392	1.36273e-07
RAB7B	-9.91903	0.000225459
GSTT1	-9.99809	0.00133011
IGFBP2	-10.1792	0
LPL	-10.2193	2.47507e-05
ENSGALG00000017398	-10.326	0.00195124
ASCL2	-10.3972	0.000668392
HTATIP2	-10.4685	0.000750846
AKR1D1	-10.5329	0
TMEM37	-10.5653	0
ENSGALG00000027059	-10.6706	0.000310085
RBM47	-10.837	0.000205144
ENSGALG00000009606	-10.8646	0.0505755
ST6GALNAC2	-10.9335	7.24183e-07
KIAA1324L	-10.9909	0.0470039
KREMEN1	-11.2998	0
POUV	-11.3055	0
FGFR3	-11.3139	3.39309e-06
ATP1B1	-11.4111	0
COL4A1	-11.4311	1.4172e-10
ENSGALG00000028957	-11.4499	0
ENSGALG00000002771	-11.5598	0.0123188
VAMP1	-11.6709	0.0149539
ATP13A4	-11.7011	1.34267e-06
ENSGALG00000023126	-11.7938	1.76154e-05
KRT14	-11.9211	6.8301e-11
Segment_1	-12.1909	1.41728e-05
MSX1	-12.5387	0
SLC2A1	-12.5805	0
PROM2	-12.7256	0.00119337
FAM195A	-12.7284	9.97391e-13
MYL9	-12.7836	1.74332e-08
ENSGALG00000000584	-12.9397	0
ENPP3	-13.0688	0
ENSGALG00000020972	-13.0714	0.000374013
C3orf58	-13.0714	0.000738697
CTSC	-13.1217	0
RGS4	-13.1752	0.00515165
SLC20A1	-13.344	0
VLDL	-13.6914	0
NRARP	-13.6939	0.0138964
NANOG	-13.8194	0
PPP1R3B	-13.8463	2.67777e-08
RRM2	-13.9273	6.97201e-12
ENSGALG00000025772	-14.0166	0.000479858
BRINP1	-14.0588	0.00272392
VGLL1	-14.0711	1.75036e-13
STEAP4	-14.0926	2.15352e-07
FECH	-14.149	0
PDZK1IP1	-14.4516	0
SLC31A1	-14.6276	0
PACSIN1	-14.6483	2.8649e-07
COL4A2	-14.7444	0
NID1	-15.8206	0.00298326
TNC	-16.2922	4.72294e-13
KIT	-16.5295	0.0500536
SYNPR	-17.1547	0.00153051
ENSGALG00000003856	-17.1645	0.00320685
CYYR1	-17.2211	1.72913e-06
SORCS1	-17.5375	0.0221054
AHNAK2	-17.5463	0.00139944
ENSGALG00000009777	-18.3178	3.8369e-08
ENSGALG00000007728	-19.8146	4.31582e-05
SLC34A2	-20.3286	1.5278e-08
fn1	-21.2153	0
ASPHD2	-21.4462	0.000466669
PEX11A	-22.4082	0.00901647
ENTPD3	-22.5504	2.14361e-10
GLUL	-22.7194	0
HTR4	-23.264	0.00519201
CLEC19A	-23.3418	0.00718388
CSRP2	-23.7263	0.02232
ERBB4	-24.234	0.0371691
RAB26	-24.3793	0.0334943
GRHL3	-25.058	1.26654e-09
ENSGALG00000021238	-25.4486	8.10756e-09
KCNJ16	-26.2207	0.00105281
PLEKHA6	-26.4195	0.047381
ENSGALG00000027703	-27.2633	4.73403e-05
CAB39L	-27.5434	0.000688973
ACTG2	-27.7768	0.00166305
SERPINB2	-27.8027	0.0128125
WFDC2	-29.1859	0.0110386
MLPH	-31.1521	9.52658e-05
FZD10	-31.7449	1.49431e-07
ENSGALG00000011717	-32.0561	0.0342491
FRMD1	-33.0116	4.66299e-10
HAS2	-35.6352	3.62004e-05
SLC1A3	-38.1077	2.76451e-07
ENSGALG00000007526	-39.9751	0.000328447
ENSGALG00000008061	-41.2186	0
CSGALNACT1	-41.2891	0.0456207
GCNT2	-41.7041	0.00151306
FIBIN	-44.1127	0
ENSGALG00000029027	-46.0612	0.0260737
MYC	-49.4653	3.22891e-11
VEPH1	-50.9717	0.000730442
SLC5A8	-54.532	8.43717e-13
ENSGALG00000006728	-58.9346	7.86048e-08
WNT11	-61.6225	8.985e-05
TMPRSS9	-65.244	0
SLC12A3	-65.872	0
ENSGALG00000023269	-68.1582	0.0025384
Enpp2	-74.885	0
SLC26A9	-79.5876	0
GJB3	-82.7857	3.74981e-05
DIO1_1	-86.9354	0
RBBP8NL	-122.934	9.29532e-06
AIFM3	-124.837	0
GCM1	-141.918	0.0427462
SLC26A4	-1098	5.75946e-08

## Sheet: PBG98 Vs Mock
Gene symbol	cESC IBDV PBG98 Vs cESC Mock Fold change	FDR p- value
OAS*A	115.935	0.00100579
ENSGALG00000026970	18.1104	0.000148217
B2M	3.39518	3.70053e-06
Worthington_3	3.31645	0.000359508
Ex-FABP	3.01246	0
ID2	2.28152	0
AGR2	2.04266	0
PPAP2A	2.00285	0
CTSL2	1.96948	0
S100A10	1.66164	0.00625766
ENSGALG00000027614	1.5556	0.0381971
ENSGALG00000018384	1.52637	3.85906e-07
CEBPB	1.50688	0.00401015
DTX4	-1.50991	0.0326968
NOXO1	-1.52041	0.000278408
POUV	-1.53321	1.01815e-11
ENSGALG00000019284	-1.60045	3.0802e-05
ATP1A1	-1.74424	2.02162e-09
NUCKS1	-1.76854	0.0042429
IGFBP2	-1.77788	0.00235936
CTSC	-1.88953	5.67036e-05
Enpp2	-1.92942	0.0019709
MDM2	-2.05256	0.00036721
DDO	-2.07484	0.0366047
EMP1	-2.07607	0.0324024
TMEM248	-2.11656	0.0165149
ATP1B1	-2.20413	0
CTSD	-2.28355	0
SGK1	-2.31965	7.48763e-08
COL4A2	-2.32316	0.00200559
SLC2A1	-2.34749	0
FOS	-2.48841	8.37024e-06
ETNK1	-2.86278	5.98999e-05
FRMD1	-2.89508	0.0320679
SLC12A3	-3.08098	6.27296e-12
SLC26A9	-3.71642	1.02373e-07
TMPRSS9	-3.72792	5.11241e-09
ATP13A4	-4.07258	0.0144714
SLC26A4	-7.26221	0.00100579

## Sheet: CEF_IFN
Gene symbol	CEF IFN Vs CEF Mock Fold change	FDR p- value
SAMD9L	2860.92	0
IFIT5	2555.73	0
RSAD2	1505.06	0
MX	1225.16	0
ISG12(2)	885.575	0
CMPK2	756.918	0
OAS*A	755.884	0
ENSGALG00000011190	684.727	0
GVINP1	554.574	0
EPSTI1	537.527	0
Lysozyme g	271.74	0
RNF213	200.976	8.05623e-13
OLFML1	171.505	8.37113e-10
PARP14	155.82	5.58968e-09
TLR3	141.017	7.77871e-07
USP18	97.1492	0
TOR1BL	72.6079	0
MOV10	65.9643	0
IFIH1	63.5307	0
GBP1	61.8862	0
ENSGALG00000012072	61.1686	0
DDX60	61.0604	1.36831e-08
VCAM1	60.1894	0
ZNFX1	53.7432	0
ENSGALG00000016572	52.0245	0.000184714
TMEM173	51.6046	0.0319608
B3GNT7	50.6044	3.25361e-06
ZC3HAV1	50.1045	0
GBE	44.4818	0.000864283
IFI27L2	44.3037	0
ENSGALG00000019325	40.4814	0
TRANK1	38.555	0
STAT1	37.1437	0
BCMO1	35.8958	2.4372e-05
PATL2	34.9756	0.00738151
DHX58	32.4208	2.65202e-08
IFI35	30.6748	0
DTX3L	29.0275	9.62338e-11
TAP1	27.9474	2.01181e-05
gga-mir-147_1	27.5295	0
TNFRSF4	24.8495	0.00031328
SLC2A6	24.6376	0.00345496
EIF2AK2	23.7367	0
PPM1J	23.5289	0.00940092
PARP12	23.0582	0
DRAM1	20.7214	1.03581e-05
ATP8A1	20.5088	0.000455078
ENSGALG00000023485	19.7233	0.000568157
TAP2	19.573	4.38305e-12
IRF1	19.5206	0
PARP9	19.3744	0
P2RX7	19.1278	0.0130393
SOCS1	18.6548	1.66712e-08
HELZ2	17.6221	0
ENSGALG00000001478	16.7966	2.73595e-11
IRF-3	14.9283	0
B2M	14.9037	0
IRF10	14.8003	0.000151421
UBE2L6	14.5559	2.04878e-13
GGT5	14.4766	0
ISLR2	14.2232	1.2103e-07
NMI	14.1044	0
ADC	13.7133	7.6922e-05
TRIM25	13.4509	0
ENSGALG00000001398	13.118	0.00144925
CMTR1	13.0027	0
STOML1	12.2279	0
BF1	12.14	3.47278e-08
TRAFD1	12.111	0
CD274	11.8279	1.16018e-05
MITD1	11.4836	5.33204e-10
OGFR	10.9432	5.58968e-09
CASP7	10.8132	0.0015603
BFIV21	10.5489	0
ZDHHC4	10.2431	0.000409145
SNX10	10.1189	0
PHF11	9.96206	5.47928e-09
ANGPT1	9.47656	0.0204052
CAMKK2	9.4374	0
CTSS	9.35309	9.23249e-06
LY6E	9.01031	0
PXK	8.78994	8.88704e-09
CNP	8.47205	0
NT5C3B	8.45447	0
MXI1	7.42401	1.45522e-10
CALCOCO2	7.2678	5.07048e-10
LY75	7.26452	4.16282e-07
ERAP1	7.07691	2.94234e-10
TPN	6.94993	7.66128e-10
RP9	6.59937	2.12685e-07
ACKR4	6.44769	0.0010453
SLBP	6.36962	0.0138482
ADAR	6.30547	7.53834e-10
PIGA	6.26586	0.00581426
ASS1	6.13084	2.88311e-05
PTGES	5.98738	1.09026e-05
ENSGALG00000024348	5.98301	0.00123982
ANGPTL1	5.95319	0.000145266
IFITM5	5.80897	0.00851964
GKAP1	5.80214	6.01844e-05
IP3KA	5.65662	0.00762587
TJP2	5.64717	2.32548e-07
ARHGEF18	5.60196	0.000638427
PRMT8	5.5394	0.00942759
ENSGALG00000026970	5.44209	0
EPB41L3	5.41871	4.1559e-08
SMCHD1	5.3949	1.30419e-05
CMTM6	5.33601	0.0453544
EIF4E3	5.1896	0.00674619
VAT1	5.11401	1.38634e-12
IRF8	5.01287	6.48939e-09
NCOA7	4.93078	0.00129658
LRRC15	4.8608	4.0395e-06
EFHD1	4.71032	0
SAMHD1	4.70195	0.000257971
MYD88	4.68615	5.42984e-06
NBN	4.56376	0.000503197
PFKP	4.53961	0
SPOCK1	4.46691	0.00942255
RFFL	4.46598	0.0172444
BCAP29	4.40988	0
WDFY2	4.15483	0.000110235
TMEM168	4.11752	0.00460747
CDCA7	4.11703	0.000136528
ENSGALG00000011449	3.98078	0.000117008
TGM2	3.9302	2.06454e-08
TOR1AIP2	3.78676	0.00581426
KIF5C	3.77698	0.00410469
ENSGALG00000027067	3.7744	2.70387e-05
MAN2A1	3.77085	8.34323e-05
BFAR	3.75855	0.00995976
PBEF1	3.74683	6.08506e-10
B4GALNT4	3.67139	5.58121e-05
RHOC	3.66428	1.29644e-06
DNAJC13	3.50339	0.000702632
C1R	3.50261	0
AVD	3.49876	0
FNDC3A	3.41138	0.00125383
RPA3	3.34416	0.00136363
LIPA	3.33075	0
FMR1	3.31795	0.000200563
NKTR	3.29998	0.00762373
ZCCHC11	3.23364	0.031369
C1S	3.22395	0
TTC3	3.20716	0.0138213
GFPT2	3.02327	6.92354e-05
DDX27	2.80528	1.10427e-08
RFC1	2.78424	0.00535139
PYURF	-6.35032	0.000172676
