# Supplementary material for: Chicken Embryonic-Stem Cells Are Permissive to Poxvirus Recombinant Vaccine Vectors
Source: Genes (Basel). 2019 Mar 20;10(3):237. doi: 10.3390/genes10030237 (PMC6471371; doi:10.3390/genes10030237)
Supplement: Supplementary file 1 [file genes-10-00237-s001.zip › Suppl. material2.xls]

## Sheet: Pathway Maps
Enrichment analysis report
Enrichment by Pathway Maps					CES_IFN				CES_FP9				CES_MVA				CES_CNPV				CES_PBG98
#	Maps	Total	min(pValue)	Min FDR	p-value	FDR	In Data	Network Objects from Active Data	p-value	FDR	In Data	Network Objects from Active Data	p-value	FDR	In Data	Network Objects from Active Data	p-value	FDR	In Data	Network Objects from Active Data	p-value	FDR	In Data	Network Objects from Active Data
1	Chemotaxis_Lysophosphatidic acid signaling via GPCRs	129	2.79981e-12	1.68689e-09	2.79981e-12	1.68689e-09	23	Tiam1, Vinculin, PDK (PDPK1), ATF-2, EGR1, DIA1, ROCK, c-Src, G-protein alpha-12 family, ADAM17, CRK, p38 MAPK, Caspase-7, PAK, AKT1, p70 S6 kinase1, LARG, ROCK1, MKL1, ERK1/2, YAP1 (YAp65), AKT(PKB), c-Fos	1.1929e-07	1.94279e-05	23	HB-EGF, Rho GTPase, Actin cytoskeletal, AP-1, GSK3 beta, PLD1, c-Fos, p21, PDK (PDPK1), IL-8, HAS2, LIMK, alpha-V/beta-3 integrin, p38 MAPK, G-protein alpha-i family, H-Ras, F-Actin cytoskeleton, PLC-delta 1, Paxillin, c-Jun, IP3 receptor, YAP1 (YAp65), FAK1	2.63081e-05	0.00156133	23	HB-EGF, Tiam1, Bcl-XL, 4E-BP1, Beta-catenin, MEK1/2, Rho GTPase, CDC42, Actin cytoskeletal, CRK, AP-1, c-Fos, p21, PDK (PDPK1), HAS2, LIMK, p38 MAPK, G-protein alpha-i family, F-Actin cytoskeleton, c-Jun, IP3 receptor, YAP1 (YAp65), FAK1	7.1964e-05	0.00356032	9	AP-1, PLC-delta 1, p38 MAPK, c-Jun, G-protein alpha-i family, Actin cytoskeletal, F-Actin cytoskeleton, FAK1, alpha-V/beta-3 integrin	0.253906	0.253906	1	c-Fos
2	Development_EGFR signaling pathway	71	1.60604e-09	3.87055e-07	1.60604e-09	3.87055e-07	15	JAK1, p38alpha (MAPK14), PDK (PDPK1), c-Src, p38 MAPK, ERK1 (MAPK3), Caspase-7, SOS, STAT1, MKP-1, ERK1/2, GRB2, ERK2 (MAPK1), AKT(PKB), c-Fos	0.000216848	0.00290275	12	HB-EGF, GSK3 beta, TGF-alpha, NF-kB, c-Fos, PDK (PDPK1), c-Myc, p38 MAPK, MMP-9, H-Ras, c-Jun, FAK1	0.0097582	0.072391	11	HB-EGF, I-kB, PARP-1, ErbB2, c-Fos, PDK (PDPK1), c-Myc, p38 MAPK, c-Jun, MEK2(MAP2K2), FAK1	0.0746718	0.236838	3	p38 MAPK, c-Jun, FAK1	0.148539	0.16137	1	c-Fos
3	Immune response_IL-11 signaling pathway via MEK/ERK and PI3K/AKT cascades	67	6.6124e-09	1.13828e-06	6.6124e-09	1.13828e-06	14	YES, PDK (PDPK1), ADAM10, SFK, c-Src, p70 S6 kinases, Fyn, p90Rsk, SOS, ERK1/2, YAP1 (YAp65), GRB2, AKT(PKB), c-Fos	0.00652948	0.029039	9	IL-6, GSK3 beta, c-Fos, PDK (PDPK1), p27KIP1, IL-8, H-Ras, c-Jun, YAP1 (YAp65)	0.0937524	0.260174	8	I-kB, MEK1/2, c-Fos, PDK (PDPK1), SFK, NFKBIA, c-Jun, YAP1 (YAp65)	0.606716	0.621933	1	c-Jun	0.140768	0.158183	1	c-Fos
4	Transcription_HIF-1 targets	95	8.40839e-09	3.51284e-06	0.0217387	0.0486899	7	TfR1, TGM2, PDK1, FECH, Adipophilin, GLUT1, MDR1	8.40839e-09	3.51284e-06	21	TfR1, PDK1, ID2, FECH, Cyclin G2, GLUT1, GLUT3, Transferrin, p21, Endothelin-1, LDHA, Nucleophosmin, DEC1 (Stra13), HXK1, c-Myc, MMP-9, Carbonic anhydrase IX, Stanniocalcin 2, PFKL, NANOG, CXCR4	2.15757e-08	9.00809e-06	24	G3P2, TfR1, PDK1, ID2, FECH, P4HA1, GLUT1, GLUT3, ENO1, Transferrin, p21, LDHA, Nucleophosmin, HXK1, ALDOC, c-Myc, P4HA2, PGK1, Stanniocalcin 2, PFKL, NANOG, CXCR4, PKM2, GPI	0.0100369	0.079283	5	GLUT3, FECH, ID2, GLUT1, NANOG	0.0192064	0.148961	2	ID2, GLUT1
5	Cell adhesion_Integrin-mediated cell adhesion and migration	48	9.26233e-09	1.39514e-06	9.26233e-09	1.39514e-06	12	MLCP (cat), Talin, Vinculin, Fibronectin, MyHC, ROCK, c-Src, CRK, ERK1/2, GRB2, ERK2 (MAPK1), Collagen IV	3.44042e-06	0.000186058	12	MLCP (cat), Talin, Actin cytoskeletal, LIMK2, Collagen IV, MELC, Fibronectin, MyHC, Zyxin, MRLC, Paxillin, FAK1	0.000371937	0.00995479	11	MLCP (cat), Talin, Actin cytoskeletal, Alpha-actinin, CRK, LIMK2, Collagen IV, MELC, Fibronectin, MRLC, FAK1	0.000497272	0.0129843	5	Fibronectin, MyHC, Actin cytoskeletal, FAK1, Collagen IV	0.102913	0.152392	1	Collagen IV
6	Beta-catenin-dependent transcription regulation in colorectal cancer	36	1.0393e-08	3.51284e-06	0.000571399	0.0027584	6	AKT1, LAMC2, LAMC2 (80kDa), LAMC2 (100kDa), MDR1, YAP1 (YAp65)	1.0393e-08	3.51284e-06	13	ID2, c-Jun/c-Fos, LAMC2, LAMC2 (80kDa), LAMC2 (100kDa), CD44, Tenascin-C, IL-8, Claudin-1, CD44 soluble, Fascin, YAP1 (YAp65), CD44 (EXT)	2.14009e-05	0.00146711	11	ID2, Beta-catenin, c-Jun/c-Fos, MTS1 (S100A4), LAMC2, LAMC2 (80kDa), LAMC2 (100kDa), Tenascin-C, CDX2, Fascin, YAP1 (YAp65)	8.66443e-06	0.000904952	6	Tenascin-C, LAMC2 (100kDa), Fascin, ID2, LAMC2, LAMC2 (80kDa)	0.0781835	0.152392	1	ID2
7	Stem cells_Stimulation of differentiation of mouse embryonic fibroblasts into adipocytes by extracellular factors	71	1.4622e-08	1.95772e-06	1.4622e-08	1.95772e-06	14	SREBP1 precursor, PDK (PDPK1), ATF-2, p90RSK2(RPS6KA3), PKA-reg (cAMP-dependent), p38 MAPK, ERK1 (MAPK3), AKT1, SOS, Factor D, ERK1/2, BMP receptor 2, GRB2, ERK2 (MAPK1)	0.293014	0.413523	5	PKA-reg (cAMP-dependent), PDK (PDPK1), p38 MAPK, H-Ras, LPL	0.0578463	0.194005	9	SREBP1 precursor, PKA-reg (cAMP-dependent), DRIP130, PDK (PDPK1), C/EBPbeta, p38 MAPK, BMP2, LPL, MEK2(MAP2K2)	0.628093	0.640355	1	p38 MAPK	0.148539	0.16137	1	C/EBPbeta
8	Regulation and signaling of HGF receptor (Met) and MSP receptor (RON) in lung cancer	73	2.12942e-08	2.29912e-06	2.12942e-08	2.29912e-06	14	GAB1, Tiam1, p38alpha (MAPK14), PDK (PDPK1), ATF-2, c-Src, p70 S6 kinase1, p90Rsk, SOS, ERK1/2, Alpha adducin, GRB2, AKT(PKB), c-Fos	1.50909e-05	0.000528318	14	IL-6, c-Jun/c-Fos, AP-1, GSK3 beta, MSP receptor (RON), c-Fos, GAB1, PDK (PDPK1), MMP-9, H-Ras, Paxillin, c-Jun, CDK1 (p34), FAK1	0.00146834	0.0233056	13	Tiam1, Beta-catenin, c-Jun/c-Fos, CDC42, AP-1, Alpha adducin, c-Fos, GAB1, PDK (PDPK1), C/EBPbeta, c-Jun, CDK1 (p34), FAK1	0.0796918	0.23933	3	AP-1, c-Jun, FAK1	0.011652	0.102912	2	c-Fos, C/EBPbeta
9	Development_Growth hormone signaling via PI3K/AKT and MAPK cascades	42	2.28958e-08	2.29912e-06	2.28958e-08	2.29912e-06	11	p38alpha (MAPK14), ATF-2, EGR1, c-Src, ADAM17, p70 S6 kinase1, SOS, GRB2, ERK2 (MAPK1), AKT(PKB), c-Fos	0.0603098	0.131225	5	GSK3 beta, c-Fos, H-Ras, c-Jun, FAK1	0.166719	0.369331	5	4E-BP1, c-Fos, C/EBPbeta, c-Jun, FAK1	0.11391	0.292556	2	c-Jun, FAK1	0.00398443	0.0789921	2	c-Fos, C/EBPbeta
10	Transcription_Negative regulation of HIF1A function	69	2.63973e-08	9.00809e-06	0.606711	0.680081	2	LAMP2, MDM2	3.69462e-05	0.00106279	13	MCM3, GSK3 beta, MCM7, MCM2, MCM5, HSP90, Calpain 1(mu), CHIP, HSP70, HSPA4, HSP90 beta, SSAT, MDM2	2.63973e-08	9.00809e-06	20	PLK3 (CNK), MCM3, HIF-prolyl hydroxylase, MCM7, VCP, MCM2, MCM5, HSP90, Calpain 1(mu), PRDX4, CHIP, HSP70, HSPA4, SKP1, COMMD1 (MURR1), CITED4, HSP90 beta, SSAT, EGLN1, MDM2	0.0150542	0.0923842	4	HSP70, MDM2, HSPA4, SSAT	0.144662	0.159813	1	MDM2

## Sheet: Process Networks
Enrichment analysis report
Enrichment by Process Networks					CES_IFN				CES_FP9				CES_MVA				CES_CNPV				CES_PBG98
#	Networks	Total	min(pValue)	Min FDR	p-value	FDR	In Data	Network Objects from Active Data	p-value	FDR	In Data	Network Objects from Active Data	p-value	FDR	In Data	Network Objects from Active Data	p-value	FDR	In Data	Network Objects from Active Data	p-value	FDR	In Data	Network Objects from Active Data
1	Cell adhesion_Integrin-mediated cell-matrix adhesion	214	5.60448e-09	2.89565e-07	5.60448e-09	2.89565e-07	31	TGM2, Talin, Lpd, Vinculin, Hamartin, Myosin X, MSN (moesin), Fibronectin, ERM proteins, LAMA5, DIA1, MyHC, ROCK, c-Src, Migfilin, Filamin B (TABP), Fyn, Profilin II, CRK, ERK1 (MAPK3), ITGA6, Profilin, SOS, RDX (radixin), ROCK1, ERK1/2, ITGAV, GRB2, ERK2 (MAPK1), AKT(PKB), Collagen IV	4.4764e-05	0.000702796	32	Tubulin beta, ITGB4, Talin, ITGB1, Actin cytoskeletal, Profilin II, Tubulin beta 3, GSK3 beta, CD82, Profilin, LIMK2, ITGAV, CD9, Collagen IV, MELC, Fibronectin, Tenascin-C, MyHC, Migfilin, ITGB3, Filamin B (TABP), c-Myc, alpha-V/beta-1 integrin, Actin, alpha-V/beta-3 integrin, Zyxin, H-Ras, MRLC, ACTB, Paxillin, c-Jun, FAK1	0.0241551	0.131604	32	Syndecan-4, Tubulin beta, Talin, Beta-catenin, MEK1/2, ITGB5, CDC42, Actin cytoskeletal, Alpha-actinin, Tubulin beta 3, CRK, Beta-parvin, LIMK2, ITGAV, Alpha-actinin 1, CD9, Collagen IV, MELC, Fibronectin, Tenascin-C, ERM proteins, Osteonectin, Filamin B (TABP), c-Myc, alpha-V/beta-5 integrin, Actin, MRLC, c-Jun, MEK2(MAP2K2), RhoGDI alpha, FAK1, VIL2 (ezrin)	1.07973e-06	0.000149003	16	Fibronectin, Tenascin-C, ACTB, c-Jun, ITGB5, MyHC, ITGAV, ITGB3, Filamin B (TABP), Actin cytoskeletal, CD9, FAK1, alpha-V/beta-5 integrin, Actin, Collagen IV, alpha-V/beta-3 integrin	0.504901	0.525786	1	Collagen IV
2	Signal transduction_WNT signaling	177	5.98948e-09	3.1345e-07	0.00603307	0.0179832	16	Cyclin D2, p38alpha (MAPK14), Casein kinase I epsilon, DAAM1, PRKAR2A, Fibronectin, Casein kinase I, c-Src, PKA-reg type II (cAMP-dependent), TCF7L1 (TCF3), PKA-reg (cAMP-dependent), p38 MAPK, ERK1 (MAPK3), Axin, NF-AT, c-Fos	5.98948e-09	3.1345e-07	36	Cyclin D2, HB-EGF, PTPA, PRKAR2A, WNT10A, PP2A regulatory, PKA-reg type II (cAMP-dependent), PKA-reg (cAMP-dependent), WNT5A, GSK3 beta, FZD2, TGF-alpha, ERK3, PP2A catalytic, Calmodulin, p38beta (MAPK11), c-Fos, PP2A cat (alpha), p38gamma (MAPK12), CD44, Fibronectin, FZD10, WNT7A, SFRP2, GATA-6, c-Myc, WNT5B, WNT, p38 MAPK, Axin, G-protein alpha-i family, NANOG, Frizzled, WNT11, c-Jun, IP3 recep…	0.00139679	0.01424	32	Casein kinase II, alpha chains, Cyclin D2, HB-EGF, PP2A cat (beta), PTPA, PRKAR2A, Beta-catenin, PP2A regulatory, PKA-reg type II (cAMP-dependent), PKA-reg (cAMP-dependent), WNT5A, FZD2, PP2A catalytic, p38beta (MAPK11), Survivin, c-Fos, WNT3A, Cyclin A2, Casein kinase II, alpha' chain (CSNK2A2), Fibronectin, FZD10, SFRP2, GATA-6, c-Myc, WNT, p38 MAPK, G-protein alpha-i family, NANOG, Frizzled, W…	2.75321e-06	0.000189972	14	Fibronectin, FZD10, Frizzled, p38 MAPK, p38beta (MAPK11), WNT11, FZD2, c-Jun, G-protein alpha-i family, Calcineurin A (catalytic), GATA-6, Calcineurin A (alpha), WNT, NANOG	0.440048	0.501166	1	c-Fos
3	Cell adhesion_Cell junctions	162	2.09022e-07	6.47968e-06	2.09022e-07	6.47968e-06	24	YES, Tiam1, Plakophilin 4, INADL, p120-catenin, AF-6, Desmoglein 2, ROCK, c-Src, PARD6, ERK1 (MAPK3), Beta-fodrin, PARD3, ZO-1, ATP1B1, SCRIB, EPB41, Nectin-1, ROCK1, Connexin 43, ERK1/2, ERK2 (MAPK1), 14-3-3, Desmoplakin	0.0109768	0.0351706	20	Tubulin beta, BPAG2, ITGB1, Actin cytoskeletal, ATP1B1, 14-3-3 eta, Endothelin-1, Claudin-1, Actin, Beta-fodrin, Connexin 31, 14-3-3 zeta/delta, Alpha-catenin, Alpha-1 catenin, ACTB, Paxillin, Connexin 43, Claudin-4, 14-3-3, Desmoplakin	0.000622558	0.00819702	31	Casein kinase II, alpha chains, Tubulin beta, Tiam1, BPAG2, Beta-catenin, Plakophilin 4, Plakophilin 3, 14-3-3 epsilon, Actin cytoskeletal, Alpha-actinin, Cingulin, ATP1B1, Nectin-1, CSDA, Plakophilin 1, Alpha-actinin 1, Plakoglobin, 14-3-3 eta, Casein kinase II, alpha' chain (CSNK2A2), p120-catenin, Claudin-3, Desmoglein 2, M-cadherin, CDX2, Actin, Beta-fodrin, Connexin 31, Connexin 43, Claudin-…	0.00820401	0.0471731	8	ACTB, ATP1B1, Actin cytoskeletal, Actin, 14-3-3, 14-3-3 eta, Desmoplakin, JAM3	0.411506	0.501166	1	ATP1B1
4	Cell adhesion_Amyloid proteins	195	5.41553e-07	1.35116e-05	5.41553e-07	1.35116e-05	26	MUNC18, BACE1, NOTCH2, Fibronectin, ADAM10, Cortactin, Plakophilin 4, Nidogen, p120-catenin, ROCK, c-Src, Filamin B (TABP), Fyn, ADAM17, ERK1 (MAPK3), Notch, Presenilin 1, Cathepsin D, ROCK1, Connexin 43, ERK1/2, GRB2, ERK2 (MAPK1), F-spondin, Presenilin, Collagen IV	0.00136788	0.00825989	26	NOTCH1 (NICD), WNT10A, Actin cytoskeletal, WNT5A, GSK3 beta, FZD2, Notch, LIMK2, NOTCH1 receptor, Collagen IV, Fibronectin, Nidogen, WNT7A, Agrin, Filamin B (TABP), WNT5B, WNT, Actin, Alpha-catenin, Cathepsin D, Frizzled, ACTB, WNT11, Connexin 43, F-spondin, FAK1	0.000106054	0.0023938	38	Casein kinase II, alpha chains, NOTCH1 (NICD), Bcl-XL, Beta-catenin, Plakophilin 4, CDC42, Actin cytoskeletal, WNT5A, FZD2, Notch, LIMK2, NOTCH1 receptor, Plakoglobin, APP, Collagen IV, WNT3A, alphaAPPs, Amyloid beta, NOTCH2, Reticulon 4, Fibronectin, Nidogen, p120-catenin, Agrin, Filamin B (TABP), WNT, Actin, APP-C59 (AICD), Destrin, Cathepsin D, CD147, Frizzled, Calmyrin, WNT11, Connexin 43, Rh…	0.000173154	0.00298691	12	Fibronectin, Frizzled, ACTB, WNT11, FZD2, Filamin B (TABP), Actin cytoskeletal, FAK1, WNT, Actin, Collagen IV, Cathepsin D	0.12986	0.478184	2	Collagen IV, Cathepsin D
5	Development_Hemopoiesis, Erythropoietin pathway	136	6.10202e-07	1.35116e-05	6.10202e-07	1.35116e-05	21	GAB1, Cyclin D2, p38alpha (MAPK14), PDK (PDPK1), c-Src, p38 MAPK, ERK1 (MAPK3), AKT1, CEL, SOS, SOCS3, FOXO3A, STAT1, ERK1/2, GRB2, ERK2 (MAPK1), Cyclin D, SOS2, AKT(PKB), c-Fos, SOCS1	0.00345972	0.0150882	19	Cyclin D2, AP-1, CISH, NF-kB, Calmodulin, p38beta (MAPK11), c-Fos, GAB1, p38gamma (MAPK12), PDK (PDPK1), IP3R2, p27KIP1, c-Myc, p38 MAPK, H-Ras, SOCS3, c-Jun, IP3 receptor, Cyclin D	0.0744001	0.286713	20	Cyclin D2, Bcl-XL, I-kB, MEK1/2, Cyclin A, AP-1, p38beta (MAPK11), c-Fos, GAB1, Cyclin A2, PDK (PDPK1), IP3R2, c-Kit, c-Myc, p38 MAPK, G-protein alpha-i2, c-Jun, IP3 receptor, MEK2(MAP2K2), Cyclin D	0.224377	0.396974	4	AP-1, p38 MAPK, p38beta (MAPK11), c-Jun	0.358707	0.501166	1	c-Fos
6	Development_EMT_Regulation of epithelial-to-mesenchymal transition	224	7.51545e-07	1.45612e-05	7.51545e-07	1.45612e-05	28	GAB1, JAK1, E2A, p38alpha (MAPK14), PDK (PDPK1), SMURF, Fibronectin, ATF-2, EGR1, Caldesmon, SMURF1, c-Src, ADAM17, CRK, p38 MAPK, HMGA2, Axin, ZO-1, p90Rsk, SOS, ROCK1, MKL1, STAT1, ERK1/2, GRB2, AKT(PKB), c-Fos, Desmoplakin	7.3611e-06	0.000225236	35	NOTCH1 (NICD), ID2, HEY1, ITGB1, Caldesmon, c-Jun/c-Fos, Tropomyosin-1, AP-1, GSK3 beta, BMP7, LIMK2, NOTCH1 receptor, c-Fos, GAB1, Endothelin-1, NOTCH1 (NEXT), PDK (PDPK1), Fibronectin, ITGB3, p27KIP1, alpha-V/beta-1 integrin, Claudin-1, WNT, Actin, p38 MAPK, Axin, MMP-9, IGF-2, G-protein alpha-i family, H-Ras, Frizzled, ACTB, c-Jun, FAK1, Desmoplakin	0.0948433	0.314381	30	NOTCH1 (NICD), ID2, 4E-BP1, Beta-catenin, I-kB, Caldesmon, c-Jun/c-Fos, CDC42, CRK, AP-1, BMP7, MTS1 (S100A4), MUC1, LIMK2, NOTCH1 receptor, c-Fos, GAB1, NOTCH1 (NEXT), PDK (PDPK1), Fibronectin, WNT, Actin, p38 MAPK, G-protein alpha-i family, BMP2, Frizzled, c-Jun, MEK2(MAP2K2), FAK1, Desmoplakin	4.09921e-05	0.00138894	14	Fibronectin, AP-1, Frizzled, p38 MAPK, ACTB, c-Jun, IGF-2, G-protein alpha-i family, ITGB3, ID2, FAK1, WNT, Actin, Desmoplakin	0.162266	0.478184	2	c-Fos, ID2
7	Cell adhesion_Attractive and repulsive receptors	175	8.95914e-07	1.54296e-05	8.95914e-07	1.54296e-05	24	GAB1, UNC5B, Neuropilin-2, Tiam1, Fibronectin, Cortactin, Semaphorin 3A, AF-6, Plexin A1, ROCK, c-Src, Fyn, Ephrin-B2, Ephrin-B, Ephrin-B2 (CTF2), ERK1 (MAPK3), ITGA6, Intersectin, LARG, ROCK1, ERK1/2, GRB2, ERK2 (MAPK1), Collagen IV	0.0238926	0.0625189	20	UNC5B, Neuropilin-2, ITGB1, Actin cytoskeletal, Ephrin-A receptors, GSK3 beta, Ephrin-B receptor 3, LIMK2, Semaphorin 6D, Collagen IV, GAB1, Fibronectin, ROBO1, Ephrin-A receptor 4, Actin, Ephrin-B receptors, Ephrin-A receptor 2, ACTB, Paxillin, FAK1	0.473565	0.857908	19	UNC5B, Tiam1, CDC42, Actin cytoskeletal, Ephrin-A receptors, LIMK2, ErbB2, Semaphorin 6D, Collagen IV, GAB1, Kalirin, Ephrin-A receptor 1, Fibronectin, ROBO1, Semaphorin 3A, Actin, Ephrin-A receptor 2, Destrin, FAK1	0.0365674	0.114689	7	Fibronectin, ROBO1, ACTB, Actin cytoskeletal, FAK1, Actin, Collagen IV	0.436321	0.501166	1	Collagen IV
8	Cardiac development_FGF_ErbB signaling	124	2.38785e-06	3.70117e-05	2.38785e-06	3.70117e-05	19	GAB1, TEF-1, p300, Neurofibromin, Hamartin, GATA-4, MyHC, c-Src, MYH10, NCOA6 (TRBP), NF-AT4(NFATC3), ERK1 (MAPK3), Presenilin 1, SOS, CHD7, ERK1/2, GRB2, ERK2 (MAPK1), AKT(PKB)	0.103384	0.188737	13	HB-EGF, ID2, GSK3 beta, Calcipressin 1, GAB1, Endothelin-1, MyHC, HAS2, ADAM19, H-Ras, TBX3, FOXP1, FAK1	0.427853	0.845009	14	HB-EGF, ID2, 14-3-3 epsilon, BAF57, ErbB4, ErbB2, Calcipressin 1, GAB1, HAS2, G-protein alpha-i2, ADAM19, TBX3, Smoothened, FAK1	0.0703021	0.170205	5	ADAM19, MyHC, ID2, Calcineurin A (catalytic), FAK1	0.332838	0.501166	1	ID2
9	Cell adhesion_Cell-matrix interactions	211	4.50456e-06	0.00020721	0.1565	0.236516	13	Fibronectin, LAMA5, Nidogen, COL4A2, LAMG1, ADAM17, ITGA6, COL4A1, LAMC2, Connexin 43, ITGAV, LAMB3, Collagen IV	0.00806892	0.0287914	25	ITGB4, Galectin-3, BETA-IG-H3, ITGB1, COL4A2, COL4A1, ADAM-TS9, CD44 (ICD), LAMC2, ITGAV, Collagen IV, CD44, TIMP2, Fibronectin, Tenascin-C, Nidogen, LAMB1, ITGB3, Agrin, alpha-V/beta-1 integrin, alpha-V/beta-3 integrin, MMP-9, CD44 soluble, Connexin 43, CD44 (EXT)	0.636277	0.966652	21	BETA-IG-H3, ITGB5, COL4A2, LAMG1, COL4A1, ADAM-TS9, COL18A1, LAMC2, ITGAV, LAMB3, Collagen IV, TIMP2, EMILIN-2, Fibronectin, Tenascin-C, Nidogen, MMP-15, LAMB1, Agrin, alpha-V/beta-5 integrin, Connexin 43	4.50456e-06	0.00020721	15	Fibronectin, Tenascin-C, BETA-IG-H3, ITGB5, LAMB1, COL4A1, ITGAV, Galectin-3, TIMP2, ITGB3, COL4A2, alpha-V/beta-5 integrin, Collagen IV, LAMC2, alpha-V/beta-3 integrin	0.147537	0.478184	2	COL4A2, Collagen IV
10	Inflammation_Interferon signaling	110	7.26079e-06	0.000102311	7.26079e-06	0.000102311	17	IRF1, JAK1, IRF8, PKR, TAP1 (PSF1), IFP 35, TLR3, MxA, ERK1 (MAPK3), PTP-1B, SOCS3, TAP2 (PSF2), STAT1, ERK1/2, ERK2 (MAPK1), c-Fos, SOCS1	0.901728	0.983134	5	IFNGR2, c-Fos, p27KIP1, SSAT, SOCS3	0.95158	0.99999	7	Bcl-XL, MEK1/2, Apo-2L(TNFSF10), c-Fos, C/EBPbeta, SSAT, MEK2(MAP2K2)	0.864019	0.929571	1	SSAT	0.0484652	0.361286	2	c-Fos, C/EBPbeta

## Sheet: GO Processes
Enrichment analysis report
Enrichment by GO Processes					CES_IFN				CES_FP9				CES_MVA				CES_CNPV				CES_PBG98
#	Processes	Total	min(pValue)	Min FDR	p-value	FDR	In Data	Network Objects from Active Data	p-value	FDR	In Data	Network Objects from Active Data	p-value	FDR	In Data	Network Objects from Active Data	p-value	FDR	In Data	Network Objects from Active Data	p-value	FDR	In Data	Network Objects from Active Data
1	small molecule metabolic process	2456	1.36088e-67	1.3896e-63	0.0213496	0.0664751	87	QKI, ENP3, GCL cat, C1TM, CNP1, CNP, FUT8, PDK1, SLC5A8, Kinesin heavy chain, SREBP1 precursor, p38alpha (MAPK14), CRAT, KIF1B, BAL, NUDT4P1, ATP6V1A (70kD), PDE, SCD, MLSTD2, NFE2L1, MTND4L, PANK3, ACOT9, PGP, Antigen KI-67, PhLP, CMPK2, LMNBR, MyHC, PDE7A, FECH, CHSY1, ENP1, GLUT1, NNTM, PKA-reg type II (cAMP-dependent), SPX2, CD320, SLC6A14, FDFT1, GGH, ACACA, PKA-reg (cAMP-dependent), PDXK, H…	6.99584e-29	9.46567e-27	221	DNMT3B, SDHA, CYP51A1, ENP3, SPFH2, HAS, BCKD-E1beta, Esterase D, SMP30, SC5D, SC4MOL, PDK1, DCTD, ODO2, CYP26B1, GCH1, RhoA-related, UQCR11, Thioredoxin, UNG1, CAD, Myosin II, OGDH E2 subunit N6-lipoyllysine, AACS, ORP-family, PUR2, Galpha(i)-specific peptide GPCRs, CALM3, DCI, OXDD, AK2, ACSBG2, IDH1, FECH, Rho GTPase, GLUT1, ACSL1, NNTM, MTND6, PKA-reg type II (cAMP-dependent), VNN1, PANK1, SL…	1.36088e-67	1.3896e-63	395	DNMT3B, CLN6, G3P2, CYP51A1, ENP3, SPFH2, COX VIc, dUTPase (DUT), KGUA, HAS, HDLBP, Peroxiredoxin, HYAL2, BCKD-E1beta, Esterase D, PDCL3, SCPX, SMP30, COX VIIc, SC4MOL, PDK1, DCTD, ODO2, C/EBP, TPI1, Prolidase, NDUFB9, SREBP1 precursor, MGST3, FAHD1, CTE2, NDUFA8, P4HB, GCH1, ELOVL6, UQCR11, UNG1, CAD, FARSB, SARS2, OGDH E2 subunit N6-lipoyllysine, ATP5J, MIF, MAAI, Sirtuin, PUR2, NDUFA9, MTCH2, …	2.07896e-16	4.49215e-14	67	UQCR10, PTHrP, SAT-1, CYP51A1, HMGCS2, AK1D1, ENP3, SFN, PLC-delta 1, p38 MAPK, SREBP2 precursor, LPP1, ELOVL5, NDUFS7, IGF-2, NMRAL1, G-protein alpha-i family, GLUT3, SERA, SMP30, GLNA, Fatty acid-binding protein, UQCRHL, UQCRH, AATC, SC4MOL, MyHC, FECH, MDH1, PPAP2, CHSY1, ATP1B1, SLC5A8, GFPT2, MDH2, CYP26B1, COX Va, H-FABP, PLC-delta, GLUT1, HSP70, HMGCS1, Na/K ATPase, ATP13A4, NDUFA5, NDUFB1…	0.00126599	0.00708808	11	LPP1, C/EBP, ATP1alpha subunit, OXDD, IBP, GLUT1, Na/K ATPase, ATP13A4, ATP1beta subunit, PPAP2, ATP1B1
2	nucleoside phosphate metabolic process	834	1.18727e-66	6.06159e-63	0.0159415	0.0532151	35	ENP3, CNP1, CNP, SLC5A8, Kinesin heavy chain, KIF1B, BAL, NUDT4P1, ATP6V1A (70kD), PDE, SCD, MLSTD2, MTND4L, PANK3, ACOT9, CMPK2, MyHC, PDE7A, ENP1, NNTM, SPX2, ACACA, HMDH, HMGCS2, MGEA5 (GLCNACase), ATP1B1, SCRIB, HMGCS1, ATP8, NUDT4, NT5C3L, ERK1/2, ERK2 (MAPK1), SAP97 (DLG1), ATP1beta subunit	1.44139e-27	1.74764e-25	111	SDHA, ENP3, DCTD, ODO2, RhoA-related, UQCR11, UNG1, CAD, Myosin II, OGDH E2 subunit N6-lipoyllysine, PUR2, AK2, ACSBG2, IDH1, Rho GTPase, ACSL1, NNTM, MTND6, PANK1, Serotonin receptor, Actomyosin, THEM2, TAR1, NDUFS1, PTHrP, HMGCS2, Ephrin-A receptors, KAR, ACLY, TALDO, ATP5H, ATP1B1, COX Va, GlyRS, HMGCS1, NDUFA5, NUDT4, ODP2, ODO1, ADSSL1, LDHB, SAT-1, GPX1, SUCLG2, DAP13, UQCRHL, ATP13A4, COAS…	1.18727e-66	6.06159e-63	209	G3P2, ENP3, COX VIc, dUTPase (DUT), KGUA, Peroxiredoxin, SCPX, COX VIIc, DCTD, ODO2, TPI1, NDUFB9, CTE2, NDUFA8, ELOVL6, UQCR11, UNG1, CAD, OGDH E2 subunit N6-lipoyllysine, ATP5J, PUR2, NDUFA9, MTCH2, COX IV-1, PTPLB, NDUFB3, AK2, MPC1, NDUFA2, TKT, Rho GTPase, MOCS2(small), NDUFS8, ACSL1, MTND6, NNTM, PANK1, ATP6V1B2, MANA, Serotonin receptor, THEM2, MOC2B, SHMT, PMVK, UQCR10, NDUFS1, PDH, Ephri…	4.38682e-13	3.73411e-11	34	UQCR10, PTHrP, SAT-1, HMGCS2, ENP3, SFN, ELOVL5, NDUFS7, G-protein alpha-i family, UQCRHL, UQCRH, MyHC, MDH1, ATP1B1, SLC5A8, MDH2, COX Va, HSP70, HMGCS1, Na/K ATPase, ATP13A4, NDUFA5, NDUFB1, PDH alpha, ENPP3, PDHA (somatic), UQCR11, Bid, ATP1alpha subunit, SHMT1, Ndg2, SHMT, ATP1beta subunit, LDHB	0.0103142	0.036448	5	ATP1alpha subunit, Na/K ATPase, ATP13A4, ATP1beta subunit, ATP1B1
3	nucleotide metabolic process	826	5.35923e-66	1.8241e-62	0.0345625	0.0927972	33	CNP1, CNP, SLC5A8, Kinesin heavy chain, KIF1B, BAL, NUDT4P1, ATP6V1A (70kD), PDE, SCD, MLSTD2, MTND4L, PANK3, ACOT9, CMPK2, MyHC, PDE7A, NNTM, SPX2, ACACA, HMDH, HMGCS2, MGEA5 (GLCNACase), ATP1B1, SCRIB, HMGCS1, ATP8, NUDT4, NT5C3L, ERK1/2, ERK2 (MAPK1), SAP97 (DLG1), ATP1beta subunit	9.19914e-27	1.01039e-24	109	SDHA, DCTD, ODO2, RhoA-related, UQCR11, UNG1, CAD, Myosin II, OGDH E2 subunit N6-lipoyllysine, PUR2, AK2, ACSBG2, IDH1, Rho GTPase, ACSL1, NNTM, MTND6, PANK1, Serotonin receptor, Actomyosin, THEM2, TAR1, NDUFS1, PTHrP, HMGCS2, Ephrin-A receptors, KAR, ACLY, TALDO, ATP5H, ATP1B1, COX Va, GlyRS, HMGCS1, NDUFA5, NUDT4, ODP2, ODO1, ADSSL1, LDHB, SAT-1, GPX1, SUCLG2, DAP13, UQCRHL, ATP13A4, COASY, COQ…	5.35923e-66	1.8241e-62	207	G3P2, COX VIc, dUTPase (DUT), KGUA, Peroxiredoxin, SCPX, COX VIIc, DCTD, ODO2, TPI1, NDUFB9, CTE2, NDUFA8, ELOVL6, UQCR11, UNG1, CAD, OGDH E2 subunit N6-lipoyllysine, ATP5J, PUR2, NDUFA9, MTCH2, COX IV-1, PTPLB, NDUFB3, AK2, MPC1, NDUFA2, TKT, Rho GTPase, MOCS2(small), NDUFS8, ACSL1, MTND6, NNTM, PANK1, ATP6V1B2, MANA, Serotonin receptor, THEM2, MOC2B, SHMT, PMVK, UQCR10, NDUFS1, PDH, Ephrin-A re…	1.74406e-12	1.27248e-10	33	UQCR10, PTHrP, SAT-1, HMGCS2, SFN, ELOVL5, NDUFS7, G-protein alpha-i family, UQCRHL, UQCRH, MyHC, MDH1, ATP1B1, SLC5A8, MDH2, COX Va, HSP70, HMGCS1, Na/K ATPase, ATP13A4, NDUFA5, NDUFB1, PDH alpha, ENPP3, PDHA (somatic), UQCR11, Bid, ATP1alpha subunit, SHMT1, Ndg2, SHMT, ATP1beta subunit, LDHB	0.00991969	0.0351698	5	ATP1alpha subunit, Na/K ATPase, ATP13A4, ATP1beta subunit, ATP1B1
4	nucleobase-containing small molecule metabolic process	957	1.13813e-65	2.90536e-62	0.0174849	0.0573435	39	ENP3, C1TM, CNP1, CNP, FUT8, SLC5A8, Kinesin heavy chain, KIF1B, BAL, NUDT4P1, ATP6V1A (70kD), PDE, SCD, MLSTD2, MTND4L, PANK3, ACOT9, PhLP, CMPK2, MyHC, PDE7A, ENP1, NNTM, SPX2, ACACA, HMDH, HMGCS2, MGEA5 (GLCNACase), UGPA2, ATP1B1, SCRIB, HMGCS1, ATP8, NUDT4, NT5C3L, ERK1/2, ERK2 (MAPK1), SAP97 (DLG1), ATP1beta subunit	1.13195e-24	9.60713e-23	115	DNMT3B, SDHA, ENP3, DCTD, ODO2, RhoA-related, UQCR11, Thioredoxin, UNG1, CAD, Myosin II, OGDH E2 subunit N6-lipoyllysine, PUR2, AK2, ACSBG2, IDH1, Rho GTPase, ACSL1, NNTM, MTND6, PANK1, Serotonin receptor, Actomyosin, THEM2, TAR1, NDUFS1, PTHrP, HMGCS2, Ephrin-A receptors, KAR, ACLY, TALDO, ATP5H, ATP1B1, COX Va, GlyRS, HMGCS1, NDUFA5, NUDT4, ODP2, ODO1, ADSSL1, LDHB, SAT-1, GPX1, SUCLG2, DAP13, …	1.13813e-65	2.90536e-62	224	DNMT3B, G3P2, ENP3, COX VIc, dUTPase (DUT), KGUA, Peroxiredoxin, PDCL3, SCPX, COX VIIc, DCTD, ODO2, TPI1, NDUFB9, CTE2, NDUFA8, ELOVL6, UQCR11, UNG1, CAD, OGDH E2 subunit N6-lipoyllysine, ATP5J, PUR2, NDUFA9, MTCH2, COX IV-1, PTPLB, NDUFB3, AK2, MPC1, NDUFA2, TKT, Rho GTPase, MOCS2(small), Galpha(s)-specific prostanoid GPCRs, NDUFS8, ACSL1, MTND6, NNTM, PANK1, ATP6V1B2, MANA, Serotonin receptor, …	4.20695e-12	2.59722e-10	35	UQCR10, PTHrP, SAT-1, HMGCS2, ENP3, SFN, ELOVL5, NDUFS7, G-protein alpha-i family, UQCRHL, UQCRH, MyHC, MDH1, ATP1B1, SLC5A8, GFPT2, MDH2, COX Va, HSP70, HMGCS1, Na/K ATPase, ATP13A4, NDUFA5, NDUFB1, PDH alpha, ENPP3, PDHA (somatic), UQCR11, Bid, ATP1alpha subunit, SHMT1, Ndg2, SHMT, ATP1beta subunit, LDHB	0.0178117	0.0533606	5	ATP1alpha subunit, Na/K ATPase, ATP13A4, ATP1beta subunit, ATP1B1
5	nucleoside monophosphate metabolic process	366	2.69788e-62	5.50961e-59	0.251369	0.359302	13	Kinesin heavy chain, NUDT4P1, ATP6V1A (70kD), PDE, MTND4L, CMPK2, MyHC, ATP1B1, SCRIB, ATP8, NUDT4, SAP97 (DLG1), ATP1beta subunit	2.19529e-18	8.8724e-17	58	SDHA, DCTD, UQCR11, CAD, Myosin II, PUR2, AK2, MTND6, Actomyosin, NDUFS1, ATP5H, ATP1B1, COX Va, NDUFA5, NUDT4, ODO1, ADSSL1, DAP13, UQCRHL, ATP13A4, COQ9, PDH alpha, PDHA (somatic), ATP1alpha subunit, ATP5C, NDUFS7, LDHA, UQCRH, NDUFAB1, NDUFA1, HSP70, PUR9, NUDT4P1, PDE, Ndg2, LDHD, OGDC, TYSY, MyHC, HXK1, Na/K ATPase, NDUFB1, DGUOK, ADSS, KCY, OPRT, ADSL, PFKL, DLDH, NDUFB10, PUR1, UQCRC1, IMD…	2.69788e-62	5.50961e-59	132	G3P2, COX VIc, dUTPase (DUT), KGUA, COX VIIc, DCTD, TPI1, NDUFB9, NDUFA8, UQCR11, CAD, ATP5J, PUR2, NDUFA9, MTCH2, COX IV-1, NDUFB3, AK2, NDUFA2, NDUFS8, MTND6, ATP6V1B2, MANA, SHMT, UQCR10, NDUFS1, PDH, MPP2, MTND4, ATP5H, ATP1B1, NDUFV1, MPP beta, COX Va, NDUFV2, PARP-1, ENO1, NDUFA5, ATP8, NUDT4, VCP, PGAM1, NDUFS3, ENO, ODO1, ADSSL1, ATP6V1B, TAFs, SDHD, DAP13, UQCRHL, MPP1, MTND3, COX I, ATP…	5.12497e-12	3.06298e-10	22	UQCR10, NDUFS7, UQCRHL, UQCRH, MyHC, ATP1B1, COX Va, HSP70, Na/K ATPase, ATP13A4, NDUFA5, NDUFB1, PDH alpha, ENPP3, PDHA (somatic), UQCR11, Bid, ATP1alpha subunit, SHMT1, Ndg2, SHMT, ATP1beta subunit	0.00028526	0.00219313	5	ATP1alpha subunit, Na/K ATPase, ATP13A4, ATP1beta subunit, ATP1B1
6	purine-containing compound metabolic process	709	8.81776e-62	1.50064e-58	0.226074	0.338277	24	C1TM, CNP, Kinesin heavy chain, NUDT4P1, ATP6V1A (70kD), PDE, SCD, MLSTD2, MTND4L, PANK3, ACOT9, MyHC, PDE7A, ACACA, HMDH, HMGCS2, MGEA5 (GLCNACase), ATP1B1, SCRIB, HMGCS1, ATP8, NUDT4, SAP97 (DLG1), ATP1beta subunit	1.33719e-21	7.75402e-20	91	DNMT3B, SDHA, ODO2, RhoA-related, UQCR11, Myosin II, OGDH E2 subunit N6-lipoyllysine, PUR2, AK2, ACSBG2, Rho GTPase, ACSL1, MTND6, PANK1, Serotonin receptor, Actomyosin, THEM2, TAR1, NDUFS1, PTHrP, HMGCS2, Ephrin-A receptors, KAR, ACLY, ATP5H, ATP1B1, COX Va, HMGCS1, NDUFA5, NUDT4, ODP2, ODO1, ADSSL1, SAT-1, GPX1, SUCLG2, DAP13, UQCRHL, ATP13A4, COASY, COQ9, PDH alpha, PDHA (somatic), Cdc42 subfa…	8.81776e-62	1.50064e-58	185	DNMT3B, G3P2, COX VIc, KGUA, SCPX, COX VIIc, ODO2, TPI1, NDUFB9, CTE2, NDUFA8, ELOVL6, UQCR11, OGDH E2 subunit N6-lipoyllysine, ATP5J, PUR2, NDUFA9, MTCH2, COX IV-1, PTPLB, NDUFB3, AK2, MPC1, NDUFA2, Rho GTPase, MOCS2(small), Galpha(s)-specific prostanoid GPCRs, NDUFS8, ACSL1, MTND6, PANK1, ATP6V1B2, MANA, Serotonin receptor, THEM2, MOC2B, SHMT, PMVK, UQCR10, NDUFS1, PDH, Ephrin-A receptors, PEMT…	1.27633e-10	5.02108e-09	28	UQCR10, PTHrP, SAT-1, HMGCS2, ELOVL5, NDUFS7, G-protein alpha-i family, UQCRHL, UQCRH, MyHC, ATP1B1, COX Va, HSP70, HMGCS1, Na/K ATPase, ATP13A4, NDUFA5, NDUFB1, PDH alpha, ENPP3, PDHA (somatic), UQCR11, Bid, ATP1alpha subunit, SHMT1, Ndg2, SHMT, ATP1beta subunit	0.005286	0.0223639	5	ATP1alpha subunit, Na/K ATPase, ATP13A4, ATP1beta subunit, ATP1B1
7	cellular metabolic process	11530	3.53066e-61	5.15022e-58	2.02343e-15	1.61595e-13	432	PPP2R2D, GAB1, UBCH8, GYLTL1B, QKI, YES, PRPF39, PDS5, ENP3, IRF1, GCNF, TfR1, TEF-1, GCL cat, IKK-epsilon, NF-AT5, TGM2, ZC3HAV1, GNPTA, CECR5, TOP2 alpha, MLCP (cat), UNR, MDM4, C1TM, eEF2K, RNF182, VPS37B, JAK1, VDU1, Junctin, C4A protein, KBTBD8, ActRIIA, HIRA, CNP1, CNP, Tapasin, ARF1, KSR1, FUBP1, NEK9, E2A, IRF8, MOZ, FAF1, CDC26, MTMR5 (Sbf1), p300, RNMT, RC3H2, FUT8, WNK1, PDK1, UBE1DC1,…	1.83375e-18	7.54182e-17	620	DNMT3B, p160, SDHA, PIP5KII, ENP3, SPFH2, GCNF, hnRNP M, TfR1, IKK-epsilon, GSK3 alpha/beta, TOP2 alpha, MLCP (cat), HAS, LEDGF, Ribonuclease H1, MKP-3, BCKD-E1beta, Esterase D, GCNT2, HB-EGF, NHP2-like protein 1, ITGB4, MFGE8, WDR43, SMP30, HIC1/2, Dyskerin (NAP57), SC5D, LBH, SC4MOL, NOLA1 (GAR1), PCNA, MSX1, PDK1, Importin (karyopherin)-alpha, Axin2, DCTD, NEK6, Galectin-3, ODO2, Acid sphingom…	3.53066e-61	5.15022e-58	1083	Syndecan-4, PSMC2, DNMT3B, p160, GYLTL1B, La protein, CLN6, Casein kinase II, alpha chains, G3P2, HDAC8, ENP3, NOL1, SPFH2, EIF5A2, Prp8, GCNF, hnRNP M, TfR1, COX VIc, UNR, TOP2 alpha, dUTPase (DUT), MLCP (cat), eEF2K, Junctin, KGUA, HAS, POLE3-POLE4 complex, LEDGF, POLR2C, Peroxiredoxin, HYAL2, BCKD-E1beta, Esterase D, GCNT2, RPB10, Derlin-3, HB-EGF, TBL3, DDX10, NHP2-like protein 1, KSR1, COMMD…	1.44758e-08	3.13996e-07	149	UQCR10, Fibronectin, Testisin, PTHrP, SAT-1, Tenascin-C, BETA-IG-H3, Cathepsin B, HMGCS2, AK1D1, ENP3, AP-1, IBP2, SFN, PLC-delta 1, p38 MAPK, Cathepsin C, RASA3, VMP1, ACTB, GLVR1, S100, SREBP2 precursor, KLF5, LPP1, ELOVL5, c-Jun/c-Jun, p38beta (MAPK11), WNT11, NDUFS7, c-Jun, IGF-2, COX VIIa, ASH2, Annexin I, NMRAL1, G-protein alpha-i family, eIF5, NUAK2, GATA Group, PTRF, GATA-2, GLUT3, SERA, …	0.000166133	0.0015121	30	LPP1, NOXO1, COL4A2, DTX4, SGK1, C/EBP, Beta-2-microglobulin, ATP1alpha subunit, c-Fos, OXDD, ID2, IBP, EKI1, IBP2, GLUT1, ATP1A1, Cathepsin C, NUCKS, Cathepsin V, Collagen IV, Na/K ATPase, ATP13A4, ATP1beta subunit, MDM2, Cathepsin D, PPAP2, S100, ATP1B1, ENPP2, C/EBPbeta
8	purine nucleotide metabolic process	647	6.44323e-61	8.22397e-58	0.168774	0.278214	23	CNP, Kinesin heavy chain, NUDT4P1, ATP6V1A (70kD), PDE, SCD, MLSTD2, MTND4L, PANK3, ACOT9, MyHC, PDE7A, ACACA, HMDH, HMGCS2, MGEA5 (GLCNACase), ATP1B1, SCRIB, HMGCS1, ATP8, NUDT4, SAP97 (DLG1), ATP1beta subunit	3.23335e-23	2.28686e-21	89	SDHA, ODO2, RhoA-related, UQCR11, Myosin II, OGDH E2 subunit N6-lipoyllysine, PUR2, AK2, ACSBG2, Rho GTPase, ACSL1, MTND6, PANK1, Serotonin receptor, Actomyosin, THEM2, TAR1, NDUFS1, PTHrP, HMGCS2, Ephrin-A receptors, KAR, ACLY, ATP5H, ATP1B1, COX Va, HMGCS1, NDUFA5, NUDT4, ODP2, ODO1, ADSSL1, SAT-1, GPX1, SUCLG2, DAP13, UQCRHL, ATP13A4, COASY, COQ9, PDH alpha, PDHA (somatic), Cdc42 subfamily, AT…	6.44323e-61	8.22397e-58	175	G3P2, COX VIc, KGUA, SCPX, COX VIIc, ODO2, TPI1, NDUFB9, CTE2, NDUFA8, ELOVL6, UQCR11, OGDH E2 subunit N6-lipoyllysine, ATP5J, PUR2, NDUFA9, MTCH2, COX IV-1, PTPLB, NDUFB3, AK2, MPC1, NDUFA2, Rho GTPase, MOCS2(small), NDUFS8, ACSL1, MTND6, PANK1, ATP6V1B2, MANA, Serotonin receptor, THEM2, MOC2B, PMVK, UQCR10, NDUFS1, PDH, Ephrin-A receptors, ACLY, MPP2, MTND4, ATP5H, CROT, ATP1B1, NDUFV1, MPP bet…	4.25672e-10	1.35109e-08	26	UQCR10, PTHrP, SAT-1, HMGCS2, ELOVL5, NDUFS7, G-protein alpha-i family, UQCRHL, UQCRH, MyHC, ATP1B1, COX Va, HSP70, HMGCS1, Na/K ATPase, ATP13A4, NDUFA5, NDUFB1, PDH alpha, ENPP3, PDHA (somatic), UQCR11, Bid, ATP1alpha subunit, Ndg2, ATP1beta subunit	0.00359091	0.0164233	5	ATP1alpha subunit, Na/K ATPase, ATP13A4, ATP1beta subunit, ATP1B1
9	nucleoside triphosphate metabolic process	358	7.91557e-61	8.98066e-58	0.575121	0.644682	10	ENP3, Kinesin heavy chain, ATP6V1A (70kD), MTND4L, CMPK2, MyHC, MGEA5 (GLCNACase), ATP1B1, ATP8, ATP1beta subunit	6.94955e-17	2.25281e-15	55	SDHA, ENP3, RhoA-related, UQCR11, CAD, Myosin II, AK2, Rho GTPase, MTND6, Actomyosin, NDUFS1, ATP5H, ATP1B1, COX Va, NDUFA5, ODO1, DAP13, UQCRHL, ATP13A4, COQ9, PDH alpha, PDHA (somatic), Cdc42 subfamily, ATP1alpha subunit, ATP5C, DECR2, NDUFS7, LDHA, UQCRH, NDUFAB1, NDUFA1, HSP70, Ndg2, LDHD, OGDC, TYSY, MyHC, HXK1, Na/K ATPase, NDUFB1, DGUOK, KCY, G-protein alpha-i family, Small RR subunit, PFK…	7.91557e-61	8.98066e-58	129	G3P2, ENP3, COX VIc, dUTPase (DUT), KGUA, COX VIIc, TPI1, NDUFB9, NDUFA8, UQCR11, CAD, ATP5J, NDUFA9, MTCH2, COX IV-1, NDUFB3, AK2, NDUFA2, Rho GTPase, MOCS2(small), NDUFS8, MTND6, ATP6V1B2, MANA, MOC2B, UQCR10, NDUFS1, PDH, MTND4, ATP5H, ATP1B1, NDUFV1, MPP beta, COX Va, NDUFV2, PARP-1, ENO1, NDUFA5, SCS-G, ATP8, VCP, PGAM1, NDUFS3, ENO, ODO1, ATP6V1B, TAFs, SDHD, DAP13, UQCRHL, MTND3, COX I, AT…	3.31443e-12	2.14028e-10	22	UQCR10, ENP3, NDUFS7, G-protein alpha-i family, UQCRHL, UQCRH, MyHC, ATP1B1, COX Va, HSP70, Na/K ATPase, ATP13A4, NDUFA5, NDUFB1, PDH alpha, ENPP3, PDHA (somatic), UQCR11, Bid, ATP1alpha subunit, Ndg2, ATP1beta subunit	0.000257655	0.00205169	5	ATP1alpha subunit, Na/K ATPase, ATP13A4, ATP1beta subunit, ATP1B1
10	organophosphate metabolic process	1406	2.54662e-60	2.60035e-57	4.65291e-06	6.19316e-05	70	GAB1, ENP3, CECR5, CNP1, CNP, ARF1, MTMR5 (Sbf1), SLC5A8, Kinesin heavy chain, KIF1B, BAL, NUDT4P1, ATP6V1A (70kD), PDE, SCD, MLSTD2, MTND4L, PANK3, ACOT9, SLC44A1, PGP, SFK, GATA Group, CMPK2, FGFR3, MyHC, PDE7A, c-Src, ENP1, NNTM, SPX2, Fyn, SACM1L, FDFT1, ACACA, PDXK, HMDH, SMS2, HMGCS2, MGEA5 (GLCNACase), UGPA2, Gab, SEC16A, MBOAT2, EKI1, GDPD1, PIGA, ATP1B1, SCRIB, ALG12, HMGCS1, PIP5KIII, A…	1.30822e-26	1.3879e-24	150	SDHA, PIP5KII, ENP3, HB-EGF, DCTD, ODO2, Acid sphingomyelinase, GCH1, RhoA-related, UQCR11, UNG1, CAD, Myosin II, OGDH E2 subunit N6-lipoyllysine, ORP-family, PUR2, Galpha(i)-specific peptide GPCRs, CALM3, AK2, GATA Group, FGFR3, ACSBG2, IDH1, Rho GTPase, ACSL1, NNTM, MTND6, PANK1, PTAFR, Serotonin receptor, Actomyosin, THEM2, FDFT1, TAR1, NDUFS1, PTHrP, HMGCS2, Ephrin-A receptors, KAR, ACLY, EKI…	2.54662e-60	2.60035e-57	270	Casein kinase II, alpha chains, G3P2, ENP3, COX VIc, dUTPase (DUT), KGUA, Peroxiredoxin, HB-EGF, SCPX, COX VIIc, DCTD, ODO2, Acid sphingomyelinase, TPI1, NDUFB9, CTE2, NDUFA8, GCH1, Glycogen phosphorylase, ELOVL6, UQCR11, UNG1, CAD, OGDH E2 subunit N6-lipoyllysine, ATP5J, PUR2, NDUFA9, MTCH2, COX IV-1, Galpha(i)-specific peptide GPCRs, PTPLB, NDUFB3, AK2, GATA Group, MPC1, FGFR3, NDUFA2, TKT, PLA…	2.91204e-15	4.67424e-13	48	UQCR10, PTHrP, SAT-1, HMGCS2, ENP3, SFN, PLC-delta 1, LPP1, ELOVL5, NDUFS7, G-protein alpha-i family, GATA Group, FGFR3, Fatty acid-binding protein, UQCRHL, UQCRH, MyHC, MDH1, C3f, PPAP2, ATP1B1, SLC5A8, GFPT2, MDH2, COX Va, PLC-delta, GATA-6, HSP70, HMGCS1, Na/K ATPase, ATP13A4, NDUFA5, NDUFB1, PDH alpha, ENPP3, PDHA (somatic), UQCR11, Bid, LIPIN1, ATP1alpha subunit, SHMT1, FDFT1, Ndg2, SHMT, FD…	0.000309684	0.00232596	9	LPP1, ATP1alpha subunit, EKI1, Na/K ATPase, ATP13A4, ATP1beta subunit, PPAP2, ATP1B1, ENPP2

## Sheet: Info
Info
General
Date	2019-01-28
Server	portal.genego.com
Version	6.37.69500
Name	Imperial College of Science, Technology and Medicine | Efstathios Giotis | e.giotis@imperial.ac.uk
Login	egiotis
Workflow Settings
Type	Enrichment analysis
Signals	both
Active Data
Name	Type	Size		Threshold	0
CES_CNPV	General	182		P-value	1
CES_PBG98	General	31
CES_MVA	General	1383
CES_FP9	General	832
CES_IFN	General	607
